# Supplementary material for: The non-catalytic binding of auxin, cytokinin and salicylic acid by tomato Phi class glutathione transferases: insights from computational modelling
Source: Plant Mol Biol. 2026 Feb 3;116(2):17. doi: 10.1007/s11103-026-01681-2 (PMC12868010; doi:10.1007/s11103-026-01681-2)
Supplement: Supplementary file 2 — Supplementary Material 2 [file 11103_2026_1681_MOESM2_ESM.xlsx]

## Sheet: Preselection+absolute_controls
			Positive control (Arabidopsis)				Tomato
	10 ns	RMSD plots of whole protein-ligand system			RMSD plots of certain ligands and the residues within a 5 Å zone from the ligands												IAA: Indole-3-acetic acid
																	IBA: Indole-3-butyric acid
		Protein ID	AtGSTF2		AtGSTF2		SlGSTF1		SlGSTF2		SlGSTF3	SlGSTF4		SlGSTF5			NAA: 2-Naphthylacetic acid
		Site	L1	L2	L1	L2	L2	L2	L2	L1	L1	L1	L1	L2	L2		TZ: Trans-Zeatin
		Ligand	IAA	IAA	IAA	IAA	IAA	TZ	IAA	TZ	NAA	TZ	SA	IBA	NAA		SA: Salicylic acid
	Time (ns)	0	0	0	0	0	0	0	0	0	0	0	0	0	0
			1.198	1.062	0.617	0.673	0.777	1.092	0.813	0.865	0.674	1.133	0.951	0.644	0.706
			1.235	1.28	0.842	0.943	0.968	1.165	0.808	0.924	0.814	1.092	1.027	0.725	0.716
			1.435	1.422	0.644	0.902	0.959	1.162	1.031	1.021	0.741	0.873	1.035	0.818	0.871
			1.397	1.561	0.783	1.094	1.165	1.125	1.161	1.07	0.617	0.93	0.946	0.789	0.806
			1.513	1.745	0.8	1.059	1.14	1.228	0.939	1.029	0.811	0.956	0.884	0.808	0.551
			1.505	1.838	0.966	1.194	1.205	1.185	0.855	1.06	0.909	1.135	1.075	0.906	0.682
			1.519	1.958	1	1.175	1.067	1.273	0.811	1.084	1.06	1.214	1.134	0.784	0.641
			1.448	1.734	0.902	1.285	1.133	1.245	1.059	0.961	1.059	1.007	1.109	0.796	0.923
		1	1.539	1.915	0.963	1.329	1.146	1.179	0.662	1.089	1	0.853	1.043	0.926	0.68
			1.496	1.927	1.009	1.03	1.125	1.259	0.803	1.18	0.959	0.793	1.087	0.89	0.744
			1.39	1.969	1.021	1.165	1.112	1.246	0.765	1.01	1.119	0.78	0.959	0.832	0.811
			1.371	1.942	1.038	1.021	1.102	1.173	0.779	0.968	1.365	0.798	1.115	0.937	0.779
			1.578	1.763	0.867	1.087	1.051	1.233	1.145	0.996	1.194	1.207	1.108	0.831	0.882
			1.359	1.902	0.947	1.079	1.176	1.202	1.196	1.02	0.661	0.847	1.13	1.003	0.71
			1.593	1.912	1.109	0.99	1.069	1.317	0.985	0.954	0.918	0.999	1.028	0.838	0.768
			1.737	1.827	0.924	1.014	1.058	1.21	1.127	1.247	0.875	0.813	1.128	0.791	0.868
			1.812	1.94	1.153	0.871	1.044	1.119	1.191	0.697	1.206	0.711	0.988	0.822	0.776
			1.607	1.825	0.985	0.974	1.196	1.197	1.096	0.854	0.984	0.807	1.095	0.761	0.929
		2	1.724	1.734	1.038	0.964	1.183	1.198	1.006	0.838	0.976	0.9	1.221	0.772	0.746
			1.739	1.789	1.046	0.918	1.101	1.4	1.034	0.8	1.123	0.889	1.182	0.727	0.727
			1.693	1.949	0.991	0.979	1.141	1.24	0.904	0.818	1.213	1.034	1.018	0.858	0.899
			1.724	1.827	1.236	0.962	1.248	1.299	1.049	1.004	0.946	1.023	1.081	0.856	0.785
			1.717	1.982	1.273	0.987	1.223	1.218	1.159	0.986	0.823	0.679	0.981	0.841	0.925
			1.731	2.043	1.486	1.068	1.236	1.268	1.083	0.964	0.937	0.794	0.864	0.892	0.922
			1.657	2.087	1.133	1.087	1.101	1.194	0.868	0.838	0.947	0.638	0.665	0.881	0.923
			1.716	2.038	1.066	1.164	1.235	1.185	0.75	0.901	0.843	0.755	0.71	0.87	0.876
			1.799	2.035	1.193	1.06	1.162	1.031	0.736	0.964	0.981	1.106	0.923	0.928	0.873
			1.8	2.108	1.219	1.119	1.354	0.931	0.825	0.993	1.042	0.738	0.935	0.998	0.778
		3	1.713	1.848	1.063	0.964	1.233	1.245	0.876	1.005	0.899	0.768	1.006	1.004	0.87
			1.622	1.944	1.285	1.009	1.279	1.298	0.968	1.019	0.924	1.042	1.071	0.992	0.913
			1.643	1.952	1.216	1.209	1.164	1.176	1.061	0.934	0.89	0.674	1.122	0.949	0.849
			1.679	1.989	0.923	1.208	1.111	1.278	1.007	0.959	0.895	0.757	1.016	0.969	0.874
			1.826	2.03	1.153	1.187	1.064	1.254	0.859	1.035	1.106	0.835	1.077	1.016	0.911
			1.787	1.973	1.286	1.201	1.181	1.202	0.834	0.981	1.107	0.886	0.855	1.009	0.904
			1.767	1.99	1.265	1.179	1.153	1.228	1.005	1.011	0.992	0.88	0.947	0.932	0.912
			1.848	1.964	1.038	1.335	1.432	1.242	0.713	1.05	1	0.976	1.108	0.996	0.931
			1.854	1.993	0.888	1.284	1.107	0.916	0.934	1.053	1.127	0.899	1.021	0.869	0.819
			1.925	1.882	0.949	1.345	1.201	0.895	0.878	1.057	0.908	0.954	1.229	0.966	0.858
		4	1.734	2.104	1.183	1.014	1.094	1.029	1.022	0.8	0.801	0.822	1.129	0.973	0.971
			1.775	2.136	0.999	0.787	1.096	0.997	0.83	0.891	0.876	0.715	1.041	0.894	0.946
			1.74	1.871	0.983	0.723	1.146	0.904	0.858	0.979	1.424	0.77	0.929	0.94	0.954
			1.791	2.049	1.147	1.06	1.059	0.885	0.862	0.898	1.15	0.876	1.038	0.833	0.863
			1.619	2.028	0.947	0.962	1.115	0.974	0.831	0.897	1.011	0.702	1.24	0.865	0.912
			1.831	2.135	1.258	1.001	1.057	0.954	1.056	0.96	1.087	0.811	1.037	0.929	0.925
			1.83	2.079	1.065	0.958	1.007	0.963	1.064	1.036	1.324	0.797	1.168	0.963	0.877
			1.739	2.154	1.121	1.037	1.081	0.941	0.925	1.05	0.98	0.757	0.998	1.018	0.922
			1.673	2.083	0.937	0.869	1.019	0.88	1.063	1.045	0.798	0.838	0.922	1.024	0.947
			1.698	2.244	1.131	0.881	1.153	0.936	1.109	0.832	1.054	0.839	0.787	1.014	0.983
		5	1.643	2.037	0.98	0.874	1.148	0.944	1.221	0.943	1.323	0.792	0.763	0.999	0.913
			1.813	2.21	0.933	1.086	1.134	0.99	1.016	1.023	1.221	1.043	1	1.121	0.995
			1.747	1.987	1.009	1.177	1.185	1.146	1.155	1.142	0.973	0.857	1.064	1.148	0.887
			1.711	1.853	1.06	1.012	1.222	0.961	1.149	1.253	0.959	0.833	0.985	1.059	0.912
			1.74	1.952	0.999	0.897	1.073	1.073	1.392	1.132	1.02	0.95	0.921	0.989	0.947
			1.722	1.974	0.962	1.053	1.079	1.014	1.049	1.042	1.186	0.854	1.153	0.955	1.03
			1.886	1.95	1.079	1.088	1.114	1.109	1.089	0.947	1.115	1.129	1.427	0.986	0.804
			1.893	2.035	1.094	1.128	1.049	1.008	1.144	0.965	1.409	1.015	1.433	0.957	0.816
			1.795	1.92	0.951	0.989	0.94	0.913	1.216	1.028	1.076	1.012	1.368	0.972	0.798
			1.784	1.953	1.051	0.877	1.047	0.951	1.212	0.925	1.078	0.968	1.505	0.975	0.806
		6	1.813	1.952	1.042	0.889	0.998	0.979	0.83	0.972	1.097	0.826	1.121	0.949	0.739
			1.861	2.153	0.956	1.002	1.113	0.921	1.021	0.903	1.158	1.068	1.073	1.025	0.915
			1.882	1.879	1.002	0.992	1.056	0.922	1.069	1.038	1.243	0.907	1.089	0.987	0.784
			1.781	1.93	1.079	0.959	1.021	0.88	0.991	0.822	1.305	0.919	0.921	0.909	0.691
			1.8	1.915	0.926	1.212	1.106	0.961	0.77	0.976	1.234	1.248	1.046	0.863	1.078
			1.717	1.963	1.131	1.096	1.104	0.943	0.819	1.004	1.22	1.209	0.928	0.949	0.978
			1.753	1.967	1.059	0.967	1.192	1.031	0.821	0.994	1.234	1.248	1.038	0.882	1.197
			1.732	1.93	0.964	1.107	1.068	1.029	0.931	0.77	1.299	1.341	0.851	0.863	1.251
			1.666	1.921	0.864	1.213	1.155	0.996	1	0.882	1.178	1.005	1.045	0.922	1.294
			1.745	1.905	0.9	1.078	0.917	1.05	0.972	0.974	1.128	1.358	1.226	0.823	1.181
		7	1.794	1.932	0.931	0.94	0.912	1.011	0.914	0.864	1.149	1.108	1.311	0.83	1.187
			1.801	2.118	0.907	0.94	0.833	1.043	0.964	1.059	1.066	1.111	1.277	1.062	1.117
			1.628	1.979	0.95	0.933	0.99	1.131	0.936	0.833	1.125	1.286	1.027	0.885	1.231
			1.7	1.997	1.122	0.965	1.002	1.082	0.993	0.862	1.086	1.193	1.271	0.846	1.122
			1.561	1.973	0.887	0.872	0.966	1.176	0.921	0.858	1.196	1.438	1.343	0.891	1.161
			1.956	1.918	0.966	0.983	1.097	1.086	1.086	1.194	1.174	1.452	1.144	0.844	0.997
			1.679	2.072	1.016	1.018	1.147	1.07	1.016	1.147	1.117	1.325	0.951	0.867	1.091
			1.752	2.086	0.995	1.011	1.013	0.98	1.096	1.088	1.261	1.227	1.318	0.837	1.278
			1.753	2.064	0.95	0.846	1.04	0.973	1.111	1.122	0.995	1.311	1.11	0.874	1.033
			1.808	2.05	0.957	0.81	1.015	0.962	1.062	1.012	1.156	1.214	1.236	0.931	1.252
		8	1.771	2.051	0.946	0.743	1.033	1.107	1.165	1.267	1.229	1.256	1.341	1.003	1.34
			1.716	2.1	0.829	0.892	1.057	1.034	0.877	1.142	1.05	1.32	1.153	0.951	1.211
			1.857	2.093	1.03	0.922	1.062	1.144	0.921	1.276	1.068	1.465	1.081	0.982	1.352
			1.704	2.212	0.941	0.951	1.034	1.188	0.936	1.21	1.005	1.519	1.105	1.106	1.17
			1.76	2.143	0.962	1.094	1.078	1.124	0.994	1.107	1.053	1.325	1.034	1.212	1.283
			1.666	2.116	0.877	0.857	1.123	1.16	0.914	1.339	1.031	1.479	1.015	1.193	1.12
			1.611	2.272	0.957	1.082	1.027	1.074	0.852	1.298	1.057	1.513	0.9	1.179	1.158
			1.656	2.254	0.92	0.945	1.052	1.097	0.932	1.277	1.072	1.384	1.167	1.189	1.161
			1.754	2.123	1.012	1.003	1.151	1.119	0.945	1.276	1.231	1.478	1.335	1.188	1.043
			1.778	2.229	0.993	1.087	1.186	1.095	0.903	1.144	1.291	1.357	0.93	1.221	1.135
		9	1.728	2.348	1.051	1.205	1.238	1.114	1.125	1.193	1.056	1.423	1.062	1.234	1.195
			1.714	2.124	0.976	1.168	1.228	1.115	1.399	1.2	1.109	1.486	0.944	1.201	1.359
			1.749	2.189	0.896	1.07	1.08	1.011	1.626	1.22	0.933	1.31	1.335	1.072	1.188
			1.775	2.155	0.978	1.133	1.182	1.039	1.062	1.139	1.177	1.49	1.129	1.198	1.267
			1.734	2.073	0.905	1.125	1.316	1.123	1.28	1.153	1.112	1.52	1.422	1.073	1.131
			1.717	2.192	1.051	1.192	1.299	1.087	1.06	1.144	1.051	1.208	1.211	1.1	1.157
			1.676	2.075	1.071	1.191	1.226	1.097	1.041	1.174	1.18	1.434	1.494	1.126	1.39
			1.71	2.16	1.015	1.005	1.24	1.091	1.111	1.171	1.179	1.367	1.356	1.117	1.222
			1.684	2.142	1.035	1.105	1.226	0.952	0.901	1.213	1.061	1.396	1.346	1.145	1.096
			1.731	2.115	1.063	0.96	1.204	1.136	0.773	1.233	1.16	1.35	1.287	1.208	1.164
		10	1.687	2.04	0.929	0.968	1.18	1.127	1.001	1.203	1.314	1.623	1.486	1.131	1.114
		The non-catalytic binding of auxin, cytokinin and salicylic acid by tomato Phi class glutathione transferases: Insights from computational modelling
		Planta | Ádám Barnabás Hajnal (a,b), Ágnes Gallé (a), Jolán Csiszár (a)
		(a) Department of Plant Biology, Faculty of Science and Informatics, University of Szeged, Közép fasor 52., H- 6726 Szeged, Hungary
		(b) Doctoral School of Biology, Faculty of Science and Informatics, University of Szeged, Szeged
		*hajnal.adam.barnabas@szte.hu

## Sheet: 100ns_simulations
	100 ns	RMSD plots of certain ligands and the residues within a 5 Å zone from the ligands												IAA: Indole-3-acetic acid
														IBA: Indole-3-butyric acid
		Protein ID	AtGSTF2				SlGSTF1	SlGSTF2		SlGSTF3	SlGSTF4	SlGSTF5		NAA: 2-Naphthylacetic acid
		Site	L1	L2	L2	L2	L2	L1	L2	L1	L1	L2		TZ: Trans-Zeatin
		Ligand	IAA	IAA	BA	TRP	TZ	TZ	IAA	NAA	TZ	IBA		BA: Benzoic acid
		RMSD	0	0	0	0	0	0	0	0	0	0		TRP: Tryptophan
		for	0.661	0.673	0.669	0.933	1.092	0.865	0.813	0.674	1.133	0.644
		each	0.963	0.943	0.767	0.98	1.165	0.924	0.808	0.814	1.092	0.725					AVG.	DEV.
		step	0.779	0.902	0.901	1.015	1.162	1.021	1.031	0.741	0.873	0.818		AtGSTF2	L1	IAA	1.15608	0.154144
		(Å)	0.853	1.094	0.993	1.026	1.125	1.07	1.161	0.617	0.93	0.789			L2	IAA	1.89897	0.527132
			0.916	1.059	0.922	0.973	1.228	1.029	0.939	0.811	0.956	0.808			L2	BA	1.07673	0.13613
			1.148	1.194	0.928	1.049	1.185	1.06	0.855	0.909	1.135	0.906			L2	TRP	1.29529	0.145476
			1.065	1.175	0.893	1	1.273	1.084	0.811	1.06	1.214	0.784		SlGSTF1	L2	TZ	0.982916	0.115237
			0.913	1.285	0.996	0.879	1.245	0.961	1.059	1.059	1.007	0.796		SlGSTF2	L1	TZ	1.25003	0.267307
			1.054	1.329	0.934	0.924	1.179	1.089	0.662	1	0.853	0.926			L2	IAA	1.28217	0.329495
			1.236	1.03	0.931	1.002	1.259	1.18	0.803	0.959	0.793	0.89		SlGSTF3	L1	NAA	1.6563	0.431221
			1.166	1.165	0.959	0.918	1.246	1.01	0.765	1.119	0.78	0.832		SlGSTF4	L1	TZ	1.57408	0.244671
			1.11	1.021	0.965	1.004	1.173	0.968	0.779	1.365	0.798	0.937		SlGSTF5	L2	IBA	1.10673	0.0930309
			1.056	1.087	0.966	0.992	1.233	0.996	1.145	1.194	1.207	0.831
			1.061	1.079	0.943	0.884	1.202	1.02	1.196	0.661	0.847	1.003
			1.171	0.99	0.884	1.213	1.317	0.954	0.985	0.918	0.999	0.838		The non-catalytic binding of auxin, cytokinin and salicylic acid by tomato Phi class glutathione transferases: Insights from computational modelling
			1.129	1.014	1.068	0.971	1.21	1.247	1.127	0.875	0.813	0.791		Planta | Ádám Barnabás Hajnal (a,b), Ágnes Gallé (a), Jolán Csiszár (a)
			1.373	0.871	0.99	1.074	1.119	0.697	1.191	1.206	0.711	0.822		(a) Department of Plant Biology, Faculty of Science and Informatics, University of Szeged, Közép fasor 52., H- 6726 Szeged, Hungary
			1.111	0.974	1.023	0.964	1.197	0.854	1.096	0.984	0.807	0.761		(b) Doctoral School of Biology, Faculty of Science and Informatics, University of Szeged, Szeged
			1.238	0.964	1.095	1.302	1.198	0.838	1.006	0.976	0.9	0.772		*hajnal.adam.barnabas@szte.hu
			1.166	0.918	0.937	1.533	1.4	0.8	1.034	1.123	0.889	0.727
			1.137	0.979	1.096	1.256	1.24	0.818	0.904	1.213	1.034	0.858
			1.433	0.962	1.012	1.285	1.299	1.004	1.049	0.946	1.023	0.856
			1.351	0.987	0.977	1.231	1.218	0.986	1.159	0.823	0.679	0.841
			1.653	1.068	0.982	1.313	1.268	0.964	1.083	0.937	0.794	0.892
			1.339	1.087	0.994	1.055	1.194	0.838	0.868	0.947	0.638	0.881
			1.454	1.164	1.018	1.187	1.185	0.901	0.75	0.843	0.755	0.87
			1.388	1.06	0.881	1.257	1.031	0.964	0.736	0.981	1.106	0.928
			1.344	1.119	0.95	1.074	0.931	0.993	0.825	1.042	0.738	0.998
			1.101	0.964	0.935	0.969	1.245	1.005	0.876	0.899	0.768	1.004
			1.374	1.009	0.992	0.984	1.298	1.019	0.968	0.924	1.042	0.992
			1.318	1.209	1.054	1.076	1.176	0.934	1.061	0.89	0.674	0.949
			1.011	1.208	0.97	1.377	1.278	0.959	1.007	0.895	0.757	0.969
			1.242	1.187	0.993	1.28	1.254	1.035	0.859	1.106	0.835	1.016
			1.404	1.201	0.947	0.97	1.202	0.981	0.834	1.107	0.886	1.009
			1.454	1.179	1.085	1.142	1.228	1.011	1.005	0.992	0.88	0.932
			1.161	1.335	1.045	0.986	1.242	1.05	0.713	1	0.976	0.996
			1.015	1.284	0.986	1.156	0.916	1.053	0.934	1.127	0.899	0.869
			1.144	1.345	1.017	1.045	0.895	1.057	0.878	0.908	0.954	0.966
			1.353	1.014	1.06	0.939	1.029	0.8	1.022	0.801	0.822	0.973
			1.148	0.787	1.083	0.967	0.997	0.891	0.83	0.876	0.715	0.894
			1.104	0.723	1.002	0.831	0.904	0.979	0.858	1.424	0.77	0.94
			1.231	1.06	1.106	0.816	0.885	0.898	0.862	1.15	0.876	0.833
			1.097	0.962	0.966	0.886	0.974	0.897	0.831	1.011	0.702	0.865
			1.413	1.001	1.026	0.912	0.954	0.96	1.056	1.087	0.811	0.929
			1.2	0.958	0.976	0.913	0.963	1.036	1.064	1.324	0.797	0.963
			1.358	1.037	1.034	0.934	0.941	1.05	0.925	0.98	0.757	1.018
			1.081	0.869	0.967	0.891	0.88	1.045	1.063	0.798	0.838	1.024
			1.263	0.881	1.034	0.835	0.936	0.832	1.109	1.054	0.839	1.014
			1.07	0.874	1.001	1.155	0.944	0.943	1.221	1.323	0.792	0.999
			1.032	1.086	1.03	1.092	0.99	1.023	1.016	1.221	1.043	1.121
			1.256	1.177	1.029	1.058	1.146	1.142	1.155	0.973	0.857	1.148
			1.121	1.012	1.048	1.253	0.961	1.253	1.149	0.959	0.833	1.059
			1.116	0.897	1.119	1.525	1.073	1.132	1.392	1.02	0.95	0.989
			1.107	1.053	1.15	1.05	1.014	1.042	1.049	1.186	0.854	0.955
			1.221	1.088	1.083	1.017	1.109	0.947	1.089	1.115	1.129	0.986
			1.237	1.128	1.072	1.084	1.008	0.965	1.144	1.409	1.015	0.957
			1.127	0.989	1.001	1.045	0.913	1.028	1.216	1.076	1.012	0.972
			1.168	0.877	1.034	1.239	0.951	0.925	1.212	1.078	0.968	0.975
			1.18	0.889	1.098	1.118	0.979	0.972	0.83	1.097	0.826	0.949
			1.07	1.002	1.099	0.979	0.921	0.903	1.021	1.158	1.068	1.025
			1.151	0.992	1.075	1.013	0.922	1.038	1.069	1.243	0.907	0.987
			1.203	0.959	1.103	0.827	0.88	0.822	0.991	1.305	0.919	0.909
			1.153	1.212	1.034	0.914	0.961	0.976	0.77	1.234	1.248	0.863
			1.28	1.096	1.092	1.104	0.943	1.004	0.819	1.22	1.209	0.949
			1.088	0.967	1.068	1.043	1.031	0.994	0.821	1.234	1.248	0.882
			1.073	1.107	1.107	1.141	1.029	0.77	0.931	1.299	1.341	0.863
			0.959	1.213	1.066	1.145	0.996	0.882	1	1.178	1.005	0.922
			1.043	1.078	1.07	1.139	1.05	0.974	0.972	1.128	1.358	0.823
			1.124	0.94	0.959	1.197	1.011	0.864	0.914	1.149	1.108	0.83
			1.183	0.94	1.015	1.303	1.043	1.059	0.964	1.066	1.111	1.062
			0.986	0.933	1.047	1.183	1.131	0.833	0.936	1.125	1.286	0.885
			1.22	0.965	1.062	0.969	1.082	0.862	0.993	1.086	1.193	0.846
			1.108	0.872	1.072	0.935	1.176	0.858	0.921	1.196	1.438	0.891
			1.015	0.983	1.069	1.195	1.086	1.194	1.086	1.174	1.452	0.844
			1.061	1.018	1.031	1.251	1.07	1.147	1.016	1.117	1.325	0.867
			1.097	1.011	1.014	1.215	0.98	1.088	1.096	1.261	1.227	0.837
			0.978	0.846	0.977	1.139	0.973	1.122	1.111	0.995	1.311	0.874
			1.015	0.81	1.049	1.084	0.962	1.012	1.062	1.156	1.214	0.931
			0.968	0.743	1.007	1.199	1.107	1.267	1.165	1.229	1.256	1.003
			0.871	0.892	0.988	1.277	1.034	1.142	0.877	1.05	1.32	0.951
			1.122	0.922	1.018	1.11	1.144	1.276	0.921	1.068	1.465	0.982
			1.107	0.951	1.107	1.091	1.188	1.21	0.936	1.005	1.519	1.106
			0.992	1.094	1.037	1.147	1.124	1.107	0.994	1.053	1.325	1.212
			0.912	0.857	1.093	1.226	1.16	1.339	0.914	1.031	1.479	1.193
			1.11	1.082	0.944	1.319	1.074	1.298	0.852	1.057	1.513	1.179
			1.104	0.945	1.083	1.304	1.097	1.277	0.932	1.072	1.384	1.189
			1.168	1.003	1.079	1.194	1.119	1.276	0.945	1.231	1.478	1.188
			1.043	1.087	1.04	1.162	1.095	1.144	0.903	1.291	1.357	1.221
			1.134	1.205	1.025	1.416	1.114	1.193	1.125	1.056	1.423	1.234
			1.068	1.168	1.117	1.394	1.115	1.2	1.399	1.109	1.486	1.201
			0.903	1.07	1.099	1.283	1.011	1.22	1.626	0.933	1.31	1.072
			1.017	1.133	1.073	1.19	1.039	1.139	1.062	1.177	1.49	1.198
			1.082	1.125	1.057	1.341	1.123	1.153	1.28	1.112	1.52	1.073
			1.201	1.192	1.103	1.233	1.087	1.144	1.06	1.051	1.208	1.1
			1.249	1.191	1.108	1.205	1.097	1.174	1.041	1.18	1.434	1.126
			1.099	1.005	1.065	1.283	1.091	1.171	1.111	1.179	1.367	1.117
			1.246	1.105	1.113	1.311	0.952	1.213	0.901	1.061	1.396	1.145
			1.248	0.96	1.006	1.082	1.136	1.233	0.773	1.16	1.35	1.208
			1.075	0.968	1.018	1.093	1.127	1.203	1.001	1.314	1.623	1.131
			1.327	1.101	0.994	1.131	1.11	1.172	0.903	1.131	1.527	1.18
			1.154	1.032	1.006	1.282	1.086	1.317	1.395	1.35	1.517	1.097
			1.377	1.023	1.06	1.208	1.16	1.25	1.052	1.398	1.601	1.183
			1.324	1.1	1.029	1.286	0.947	1.199	1.255	1.258	1.666	1.017
			1.322	1.012	0.999	1.272	1.221	1.233	1.154	1.533	1.337	1.131
			1.25	1.001	1.087	1.226	1.103	1.173	0.832	1.16	1.413	1.126
			1.382	1.077	1.04	1.233	1.074	1.208	0.989	1.198	1.548	1.095
			1.369	1.123	1.141	1.34	1.087	1.304	0.934	1.089	1.703	1.121
			1.403	1.021	1.033	1.33	1.047	1.351	1.085	1.258	1.368	1.17
			1.431	0.966	1.046	1.549	1.12	1.279	1.07	1.063	1.749	1.161
			1.291	0.879	0.99	1.259	1.126	1.197	0.981	1.047	1.492	1.139
			1.183	0.979	1.069	1.303	1.137	1.27	1.018	1.123	1.401	1.123
			1.337	0.961	1.104	1.231	1.082	1.148	1.106	1.145	1.491	1.158
			1.107	1.138	1.048	1.316	1.076	1.234	0.909	0.937	1.523	1.125
			1.255	1.134	1.022	1.319	1.062	1.218	0.907	1.153	1.504	1.003
			1.312	1.178	1.022	1.226	1.093	1.213	1.105	1.042	1.47	1.119
			1.255	1.168	0.999	1.573	1.079	1.402	1.075	1.301	1.364	1.09
			1.365	1.087	1.012	1.486	1.112	1.404	1.109	1.322	1.507	1.093
			1.352	1.247	1.056	1.262	1.08	1.274	0.976	1.245	1.607	1.036
			1.157	1.067	1.041	1.346	1.01	1.19	1.115	1.234	1.46	1.135
			1.284	1.114	1.06	1.533	1.122	1.19	1.08	1.154	1.601	1.111
			1.329	1.171	1.099	1.363	1.108	1.322	0.962	1.15	1.622	1.084
			1.331	1.214	1.08	1.34	1.049	1.14	1.043	1.218	1.69	1.037
			1.424	1.197	1.085	1.351	1.062	1.266	1.091	1.379	1.559	1.045
			1.309	1.24	1.025	1.4	1.081	1.24	1.214	1.189	1.412	0.953
			1.174	1.178	1.114	1.302	1.07	1.261	0.924	1.177	1.454	1.011
			1.081	1.175	0.982	1.348	1.022	1.308	0.864	1.402	1.463	1.141
			1.035	1.202	1.08	1.248	1.076	1.701	1.066	1.02	1.341	1.052
			1.045	1.241	1.146	1.256	1.18	1.136	1.078	1.356	1.662	1.169
			1.105	1.073	1.057	1.349	1.041	1.249	1.015	1.232	1.495	1.094
			1.036	1.269	0.978	1.194	1.027	1.242	1.009	1.173	1.445	1.098
			0.933	1.221	0.991	1.278	1.045	1.204	1.118	1.294	1.628	1.143
			0.929	1.241	1.082	1.375	1.011	1.321	1.194	1.321	1.579	1.162
			1.201	1.24	1.027	1.356	0.914	1.288	1.061	1.747	1.496	1.128
			1.028	1.239	1.025	1.414	1.12	1.276	0.991	1.472	1.601	1.167
			0.942	0.95	1.055	1.423	1.102	1.425	1.073	1.283	1.708	1.117
			1.025	1.126	1.009	1.457	1.188	1.322	1.191	1.44	2.027	1.169
			0.969	1.053	1.1	1.342	1.115	1.326	0.923	1.274	1.608	1.191
			0.901	0.817	1	1.388	1.151	1.414	0.751	1.202	1.529	1.195
			0.963	1.082	1.065	1.367	1.131	1.278	0.633	1.258	1.665	1.136
			1.17	1.152	1.038	1.318	1.098	1.204	0.938	1.307	1.62	1.181
			1.165	0.891	0.955	1.348	0.969	1.544	1.048	1.043	1.468	1.164
			1.075	0.982	0.95	1.13	0.903	1.582	1.049	1.244	1.457	1.138
			1.064	1.099	0.958	1.136	1.013	1.282	1.107	1.221	1.638	1.212
			1.01	0.941	1.039	1.276	0.926	1.38	1.115	1.454	1.617	1.29
			1.011	0.988	1.072	1.206	0.967	1.299	1.031	1.243	1.461	1.207
			0.967	1.16	1.263	1.27	0.893	1.453	1.062	1.557	1.295	1.207
			0.925	1.132	1.294	1.207	0.985	1.417	1.066	1.411	1.384	1.303
			1.127	1.033	1.4	1.326	1.066	1.222	1.165	1.557	1.189	1.261
			1.001	1.108	1.271	1.26	1.083	1.29	1.45	1.629	1.318	1.136
			1.081	1.063	1.544	1.293	1.059	1.24	1.076	1.358	1.426	1.225
			1.078	1.298	1.427	1.256	1.017	1.249	0.913	1.545	1.361	1.263
			1.046	1.077	1.371	0.99	1.039	1.226	1.201	1.726	1.445	1.187
			1.039	0.972	1.326	1.13	0.91	1.231	1.132	1.571	1.448	1.151
			1.042	0.997	1.363	1.108	1.007	1.136	1.106	1.783	1.332	1.27
			1.121	1.385	1.536	1.201	1.075	1.243	1.379	1.823	1.501	1.266
			0.955	1.056	1.395	1.172	0.961	1.272	1.334	2.164	1.55	1.256
			0.933	1.076	1.488	1.217	1.034	1.268	1.738	2.063	1.558	1.215
			1.215	1.302	1.431	1.134	1.086	1.324	1.783	1.996	1.388	1.184
			1.145	1.067	1.445	1.18	1.025	1.299	1.772	2.157	1.503	1.108
			1.185	1.285	1.426	1.16	1.051	0.96	1.32	2.111	1.321	1.153
			1.162	0.963	1.412	1.209	1.033	1.203	1.367	2.157	1.598	1.136
			1.356	0.943	1.401	1.346	1.057	1.08	1.166	2.141	1.311	1.098
			1.238	0.896	1.407	1.119	1.078	1.142	1.404	2.106	1.474	1.075
			1.141	0.819	1.435	1.244	1.009	1.287	1.3	2.039	1.453	1.189
			1.197	1.017	1.541	1.22	1.073	1.268	0.977	1.808	1.701	1.05
			1.218	0.963	1.466	1.267	1.001	1.414	1.138	2.047	1.613	0.997
			1.256	1.005	1.554	1.325	0.976	1.446	1.188	1.892	1.368	1.127
			1.139	1.077	1.662	1.18	1.035	1.452	1.354	1.971	1.887	1.087
			1.242	1.024	1.585	1.53	1.057	1.391	1.174	1.973	1.486	1.042
			1.236	0.982	1.673	1.174	1.07	1.32	1.631	1.655	1.69	1.095
			1.23	0.891	1.58	1.7	1.114	1.434	1.135	1.923	1.913	1.082
			1.287	1.103	1.599	1.468	1.014	1.343	1.122	1.971	2.326	1.123
			1.215	1.259	1.391	1.343	1.059	1.532	0.926	1.883	1.755	1.14
			1.087	1.139	1.273	1.331	1.036	1.367	1.197	2.025	1.736	1.16
			1.231	1.119	1.593	1.425	0.955	1.341	1.273	1.914	1.573	1.236
			1.163	0.99	1.726	1.221	1.096	1.003	1.156	2.042	1.696	1.118
			1.186	0.95	1.624	1.286	1.043	1.217	1.098	1.866	1.617	1.22
			1.227	0.94	1.554	1.226	1.126	1.099	1.153	2.014	1.715	1.099
			1.507	1.017	1.57	1.073	0.981	1.249	1.273	1.971	1.378	1.134
			1.555	0.995	1.573	1.027	1.029	1.271	1.163	1.94	1.347	1.153
			1.538	1.083	1.539	1.133	1.061	1.264	1.657	1.93	1.612	1.229
			1.625	0.951	1.545	1.19	0.977	1.257	1.44	1.983	1.337	1.073
			1.43	0.886	1.462	1.249	1.023	1.239	1.638	2.068	1.512	1.121
			1.39	1.025	1.484	1.196	0.984	0.897	1.284	1.847	1.343	1.134
			1.423	1.087	1.614	1.399	1.081	0.907	1.639	1.87	1.481	1.177
			1.416	1.185	1.628	1.314	0.994	1.189	1.467	1.983	1.472	1.119
			1.494	0.963	1.829	1.407	1.01	1.092	1.294	1.945	1.345	1.126
			1.607	1.018	1.577	1.242	1.076	1.018	1.128	1.715	1.599	1.077
			1.469	1.131	1.728	1.252	1.03	1.177	1.196	2.011	1.751	1.137
			1.57	1.082	1.427	1.241	1.049	0.998	1.096	1.921	1.767	1.059
			1.537	0.972	1.545	1.321	1.043	1.242	1.174	1.937	1.638	1.004
			1.446	1.246	1.596	1.2	1.062	1.23	1.063	2.236	1.452	1.084
			1.41	1.276	1.498	1.241	1.081	1.138	1.48	2.087	1.615	1.05
			1.505	1.089	1.608	1.136	1.05	1.125	1.309	2.093	1.489	1.21
			1.411	1.532	1.581	1.203	1.054	1.103	1.301	1.887	1.539	1.219
			1.233	1.742	1.446	1.221	1.04	1.084	1.346	1.841	1.604	1.056
			1.274	1.186	1.587	1.387	1.052	1.007	1.276	1.979	1.568	1.046
			1.253	1.178	1.763	1.215	0.986	1.312	1.285	2.019	1.497	1.075
			1.362	0.929	1.539	1.191	1.069	1.445	1.378	2.004	1.666	1.139
			1.329	1.014	1.493	1.14	1.058	1.216	1.274	1.887	1.612	1.114
			1.058	1.022	1.576	1.187	1.087	1.422	1.258	2.023	1.488	1.17
			1.016	1.09	1.483	1.412	1.067	1.101	1.266	2.076	1.525	1.158
			1.053	1.128	1.542	1.262	1.074	1.273	1.305	2.14	1.561	1.213
			1.126	1.136	1.504	1.245	1.093	1.313	1.334	2.229	1.796	1.148
			1.103	1.192	1.389	1.184	0.982	1.407	1.365	2.224	1.698	1.176
			0.978	1.487	1.382	1.089	0.808	1.079	1.266	2.17	1.919	1.199
			0.97	1.877	1.305	1.24	0.683	1.35	1.394	2.245	1.648	1.206
			1.192	1.648	1.009	1.377	0.848	1.02	1.172	2.013	1.736	1.169
			1.074	1.848	0.965	1.408	0.889	1.109	1.286	1.996	1.805	1.179
			0.97	1.641	1.142	1.265	0.886	1.021	1.341	2.114	1.669	1.13
			1.023	1.942	1.076	1.46	0.847	1.214	1.243	1.944	1.783	1.2
			1.055	1.78	1.006	1.55	0.843	0.996	1.29	1.857	1.728	1.238
			1.116	2.065	1.005	1.551	0.901	1.124	1.401	2.104	1.887	1.098
			1.067	2.048	1.078	1.609	0.872	1.038	1.302	1.738	1.672	1.181
			1.196	1.778	1.001	1.488	0.902	1.224	1.329	1.951	1.465	1.237
			1.072	1.892	1.041	1.469	0.927	1.207	1.48	1.87	1.685	1.108
			0.936	1.746	1.131	1.53	0.995	1.223	1.255	2.224	1.763	1.094
			1.01	1.925	0.987	1.49	0.983	1.166	1.427	1.947	1.601	1.103
			0.915	1.986	1.07	1.463	0.971	1.233	1.38	2.02	1.986	1.201
			0.995	1.86	0.982	1.385	1.011	1.277	1.452	2.08	1.677	1.04
			0.972	1.768	1.049	1.504	0.992	1.159	1.295	2.156	1.491	1.066
			0.996	2.217	1.002	1.35	0.973	1.151	1.225	1.935	1.769	1.234
			1.087	1.867	1.116	1.326	0.9	0.98	1.313	2.057	1.769	1.162
			0.965	1.879	1.007	1.228	0.983	1.091	1.421	1.905	1.741	1.162
			1.057	1.985	0.992	1.447	0.97	1.178	1.84	1.929	1.877	1.033
			1.061	2.118	1.145	1.262	0.955	1.13	1.751	2.042	1.69	1.183
			1.019	2.036	1.002	1.388	0.969	1.043	1.752	2.005	1.759	1.11
			1.091	1.935	1.063	1.406	0.962	1.023	1.631	1.973	1.966	1.206
			1.001	1.988	1.072	1.41	0.835	1.143	1.771	2.064	1.905	1.256
			1.073	2.02	1.108	1.14	0.819	1.113	1.79	1.854	1.857	1.288
			1.071	1.885	1.146	1.416	0.926	1.278	1.7	1.888	1.542	1.186
			1.175	1.961	1.064	1.27	0.903	1.376	2.104	2.044	1.702	1.346
			1.103	1.992	1.223	1.285	0.836	1.352	1.98	1.951	1.697	1.259
			1.104	1.828	1.128	1.591	0.94	1.201	1.978	1.991	1.631	1.16
			1.148	1.732	1.06	1.554	0.911	1.202	1.879	1.883	1.707	1.129
			1.071	1.85	1.103	1.623	0.904	1.175	2.058	2.04	1.835	1.163
			0.979	1.95	0.991	1.385	0.865	1.322	2.223	1.823	1.725	1.209
			1.062	1.971	1.072	1.086	0.994	1.299	2.12	1.775	1.719	1.101
			1.055	1.923	1.068	1.267	0.853	1.021	2.188	1.877	1.732	1.145
			1.122	1.675	1.039	1.308	0.755	1.342	2.234	1.816	1.824	1.201
			1.242	1.868	1.064	1.226	1.015	1.354	2.274	1.977	1.697	1.178
			1.383	2.41	1.125	1.197	0.958	1.438	2.141	1.919	1.635	1.233
			1.187	2.368	1.086	1.176	0.966	1.471	2.06	1.888	1.716	1.308
			1.182	2.317	1.017	1.107	0.992	1.174	2.081	1.917	1.868	1.237
			1.099	2.162	1.014	1.2	0.969	1.168	1.955	1.849	2.077	1.312
			1.202	2.577	1.094	1.193	0.905	1.228	2.21	1.994	2.006	1.411
			1.043	2.42	1.071	1.221	0.952	1.325	2.188	1.901	1.81	1.348
			1.117	2.456	1.026	1.487	1.008	1.286	2.062	1.812	1.588	1.326
			1.029	2.362	1.093	1.288	1.029	1.172	1.969	1.925	1.567	1.271
			1.124	2.445	1.097	1.581	1.14	1.325	2.137	2.026	1.717	1.308
			1.071	2.533	1.014	1.505	1.022	1.024	2.116	2.105	1.838	1.234
			1.252	2.565	1.028	1.325	0.972	1.036	2.072	1.928	1.841	1.176
			1.088	2.53	1.113	1.452	1.025	1.325	2.051	2.018	1.545	1.183
			1.139	2.621	1.052	1.503	1.017	1.321	2.114	1.691	1.664	1.286
			0.993	2.392	1.013	1.228	0.935	1.064	1.957	1.922	1.516	1.27
			1.01	2.376	1.098	1.332	0.881	1.16	1.914	1.978	1.586	1.321
			1.026	2.27	1.046	1.185	0.938	1.226	1.973	2.033	1.582	1.25
			1.059	2.479	1.024	1.423	0.904	1.051	1.837	1.854	1.646	1.223
			1.098	2.417	1.031	1.138	0.951	1.131	1.733	1.942	1.78	1.205
			1.037	2.549	1.083	1.291	0.874	1.021	1.34	1.981	1.612	1.254
			1.025	2.59	1.081	1.281	0.979	1.26	1.766	1.816	1.736	1.264
			1.193	2.425	1.016	1.393	0.943	1.584	1.602	2.034	1.551	1.238
			1.101	2.363	1.08	1.247	1.004	1.137	1.647	2.001	1.532	1.378
			1.114	2.61	1.014	1.322	0.984	1.034	1.803	1.934	1.339	1.254
			1.262	2.486	0.986	1.258	0.958	1.078	1.799	1.819	1.57	1.184
			1.168	2.288	1.002	1.245	0.97	1.113	1.911	1.937	1.522	1.29
			0.991	2.606	1.289	1.158	1.001	1.176	1.723	1.815	1.661	1.264
			1.126	2.51	1.09	1.34	1.058	1.125	1.732	1.953	1.567	1.309
			1.099	2.352	1.045	1.231	1.026	1.174	1.822	1.988	1.671	1.113
			1.11	2.432	1.221	1.462	1.07	1.009	1.788	2.008	1.679	1.144
			1.075	2.532	1.415	1.597	1.037	1.021	1.824	1.931	1.542	1.103
			1.094	1.67	1.001	1.525	0.998	0.959	1.738	1.922	1.48	1.205
			1.145	1.896	1.011	1.268	1.103	1.103	1.857	1.953	1.725	1.244
			1.276	1.683	0.993	1.346	1.033	1.05	1.931	1.985	1.535	1.086
			1.17	1.975	1.024	1.393	1.035	1.041	1.717	2.005	1.448	1.094
			1.22	1.949	1.389	1.433	1.1	1.088	1.889	1.995	1.586	1.042
			1.046	1.97	1.157	1.348	1.15	1.251	1.873	1.898	1.602	1.193
			1.078	1.983	1.154	1.634	0.945	1.059	1.903	1.861	1.873	1.186
			1.135	2.003	1.083	1.507	0.995	1.042	1.758	1.864	1.606	1.148
			1.275	1.917	1.072	1.401	1.006	1.019	1.987	1.997	1.789	1.136
			1.231	2.016	1.021	1.4	1.022	1.082	1.697	1.933	1.606	1.068
			1.138	1.896	1.124	1.403	1.007	1.066	1.892	1.895	1.754	1.131
			1.027	1.605	1.064	1.567	0.98	1.203	1.871	1.96	1.599	0.979
			1.056	1.903	0.929	1.513	0.973	0.969	1.896	1.8	1.606	1.073
			1.071	1.603	0.969	1.274	0.877	1.269	1.778	1.924	1.69	1.07
			1.007	1.459	1.069	1.269	0.85	1.167	1.837	1.992	1.673	1.115
			1.205	1.703	1.009	1.234	0.898	1.151	1.728	1.804	1.699	1.2
			1.071	1.754	1.054	1.183	1.082	1.34	1.845	1.901	1.769	1.144
			1.044	1.993	1.013	1.21	0.957	1.273	1.848	1.856	1.706	1.134
			1.096	1.613	1.01	1.24	1.008	1.424	1.876	2.2	1.472	1.052
			1.149	1.56	0.987	1.336	0.92	1.208	1.776	1.8	1.238	1.09
			1.035	1.641	1.046	1.437	0.942	1.189	1.935	2.088	1.622	1.027
			1.001	1.517	0.989	1.311	0.998	1.106	1.75	1.928	1.649	1.071
			1.023	1.529	0.928	1.275	0.995	0.991	1.914	1.946	1.976	0.915
			1.097	1.733	1.092	1.281	1.011	1.133	1.808	1.906	1.742	1.028
			1.057	1.794	1.068	1.52	1.019	1.257	1.841	2.02	1.48	1.217
			1.046	1.599	1.128	1.357	0.978	1.157	1.714	2.143	1.752	1.113
			1.232	1.888	1.006	1.381	0.705	1.147	1.903	2.047	1.644	1.179
			1.093	1.771	0.988	1.351	0.905	1.329	1.862	2.049	1.847	1.195
			1.167	1.803	1.039	1.457	0.886	1.218	1.96	1.97	2.033	1.183
			1.157	1.698	1.058	1.389	0.889	1.202	1.909	1.842	1.708	1.18
			1.235	2.457	1.063	1.25	0.825	1.113	1.876	1.979	1.648	1.232
			1.07	2.011	1.062	1.16	1.087	1.083	1.897	2.117	1.566	1.072
			1.023	1.874	1.007	1.274	0.936	1.07	1.884	2.066	1.611	1.048
			1.112	2.005	1.081	1.298	1.02	1.078	1.827	2.025	1.754	1.09
			1.092	1.907	1.101	1.238	0.999	1.203	1.949	1.988	1.586	1.134
			1.072	2.084	1.046	1.098	0.923	1.304	1.823	2.12	1.603	1.157
			1.103	1.886	0.993	1.173	0.974	1.172	1.894	2.111	1.562	1.078
			1.126	1.993	1.03	1.309	0.885	1.305	1.852	2.043	1.803	1.054
			1.134	1.889	1.039	1.182	0.983	1.209	1.83	2.081	1.565	1.108
			1.097	2.054	1.034	1.16	0.92	1.305	1.816	1.98	1.67	1.102
			1.184	2.129	1.043	1.235	0.975	1.298	1.856	1.844	1.743	1.042
			1.216	2.238	1.031	1.252	0.984	1.382	1.862	1.932	1.888	1.095
			1.112	1.86	1.019	1.144	1.01	1.002	1.865	1.93	1.75	1.15
			1.055	1.969	0.963	1.17	0.927	1.299	1.811	1.854	1.413	1.113
			1.148	2.056	1.03	1.261	0.919	1.241	2.036	1.846	1.468	1.114
			1.211	1.884	1.053	1.302	0.958	1.248	1.549	2.125	1.655	1.109
			1.116	1.79	1.203	1.298	1.021	1.173	1.779	1.925	1.733	1.272
			1.119	1.775	1.05	1.371	0.938	1.173	1.895	1.957	1.766	1.112
			1.031	1.857	1.026	1.271	0.907	1.2	1.817	1.943	1.655	0.958
			1.171	1.761	1.053	1.294	1.025	1.096	1.867	1.977	1.826	0.976
			1.056	1.765	1.016	1.41	0.94	1.213	1.795	1.885	1.655	1.195
			1.019	1.835	1.032	1.255	1.083	1.123	1.789	1.845	1.7	1.107
			1.18	1.653	1.076	1.532	1.077	1.245	1.775	1.933	1.688	1.089
			1.293	1.719	1.055	1.305	0.952	1.256	1.693	1.975	1.659	1.12
			1.045	1.854	0.984	1.319	0.943	1.178	1.97	1.889	1.66	1.126
			1.027	1.808	0.944	1.329	0.847	1.491	1.909	1.886	1.344	1.19
			1.037	1.975	1.04	1.129	0.905	1.279	1.744	2.038	1.646	1.102
			1.131	1.754	1.043	1.317	0.923	1.371	1.815	1.964	1.721	1.217
			1.169	1.77	1.083	1.371	0.796	1.121	1.857	2.02	1.638	1.206
			1.066	1.765	0.919	1.496	0.846	1.129	1.897	2.051	1.698	1.221
			1.051	1.98	1.004	1.497	0.919	1.073	1.904	1.961	1.77	1.189
			1.145	1.972	1.056	1.222	0.874	1.198	1.911	1.923	1.808	1.206
			1.125	1.961	1.042	1.096	0.973	1.234	1.877	1.894	1.922	1.069
			1.006	1.848	1.018	1.156	0.984	1.23	1.845	1.886	1.884	1.167
			1.018	1.853	1.028	1.294	1.029	1.23	1.786	1.784	1.456	1.228
			1.114	1.764	1.023	1.452	1.182	1.285	1.815	1.869	1.582	1.21
			1.162	1.646	1.028	1.503	1.18	1.112	1.831	2.061	1.566	1.233
			1.082	1.72	0.998	1.399	1.129	1.165	1.673	1.798	1.613	1.191
			1.099	1.688	0.958	1.49	1.036	1.186	1.855	2	1.741	1.151
			1.114	1.756	1.062	1.661	1.082	1.066	1.797	1.956	1.75	1.202
			1.111	1.749	1.051	1.34	1.075	1.219	1.91	1.866	1.715	1.18
			1.173	1.693	0.98	1.462	0.995	1.182	1.751	1.913	1.797	1.174
			1.137	1.739	1.012	1.466	1.006	1.364	1.771	1.918	1.587	1.267
			1.067	1.667	0.999	1.355	1.161	1.372	1.847	1.918	1.801	1.212
			1.118	1.654	1.061	1.43	1.087	1.27	1.834	1.859	1.595	1.141
			1.159	1.582	0.978	1.577	0.955	1.325	1.865	1.886	1.606	1.141
			1.237	1.705	1.053	1.531	1.017	1.159	1.724	1.911	1.625	1.192
			1.218	1.689	1.012	1.282	1.098	1.198	1.792	1.957	1.571	1.114
			1.277	1.908	1.05	1.154	0.861	1.069	1.642	2.134	1.562	1.151
			1.148	1.809	1.024	1.128	1.115	1.134	1.831	2.077	1.744	1.149
			1.227	1.887	1.041	1.198	1.099	1.136	1.765	1.967	1.753	1.123
			1.15	2.083	1.081	1.382	1.034	1.211	1.945	2.111	1.738	1.138
			1.126	1.994	1.01	1.304	0.962	1.138	1.851	2.016	1.748	1.157
			1.147	1.946	0.963	1.334	1.07	1.127	1.843	1.98	1.922	1.184
			1.277	2.001	0.952	1.185	1.149	1.22	1.859	1.908	1.635	1.112
			1.219	2.114	0.913	1.365	0.935	0.924	1.908	2.029	1.585	1.165
			1.061	2.053	1.1	1.141	0.917	1.244	1.654	1.817	1.639	1.171
			1.032	2.028	0.97	1.242	0.988	0.999	1.722	1.993	1.634	1.234
			1.074	2.33	0.997	1.148	0.944	1.04	1.8	2.026	1.577	1.212
			1.23	1.916	1.008	1.204	1.058	1.204	1.88	1.817	1.517	1.185
			1.159	1.993	0.995	1.115	1.405	1.257	1.881	1.853	1.741	1.216
			1.303	1.979	0.904	1.188	1.2	1.166	1.915	1.97	1.856	1.16
			1.096	2.281	0.983	1.218	1.274	1.108	1.66	1.857	1.742	1.154
			1.183	1.87	0.941	1.278	0.988	1.06	1.689	1.88	1.695	1.239
			1.159	1.906	1.037	1.288	0.767	1.365	1.879	1.889	1.74	1.198
			1.197	2.078	1.055	1.214	1.066	1.176	1.801	1.899	1.533	1.116
			1.093	2.175	1.025	1.352	0.975	1.143	1.786	1.862	1.724	1.152
			1.112	2.184	1.057	1.352	1.178	1.127	1.772	1.867	1.866	1.181
			1.073	2.106	1.033	1.305	0.968	1.127	1.795	1.875	1.819	1.115
			1.094	2.101	1.034	1.28	1.062	1.244	1.804	1.811	1.8	1.04
			1.146	2.067	1.013	1.255	0.941	1.195	1.814	1.76	1.662	1.076
			1.094	2.021	1.009	1.192	0.996	1.126	1.882	1.73	1.777	0.955
			1.008	2.019	1.021	1.176	0.973	1.08	1.753	1.913	1.573	1.122
			1.085	2.055	1.078	1.271	0.881	1.073	1.858	1.841	1.648	1.098
			1.073	1.923	1.04	1.478	0.979	1.198	1.83	1.833	1.766	1.036
			1.047	1.877	1.072	1.341	1.029	1.175	1.844	1.875	1.672	0.995
			1.079	2.131	1.068	1.366	0.993	1.187	1.864	1.985	1.711	1.014
			0.971	2.103	1.021	1.486	1.045	1.195	1.884	1.818	1.669	1.089
			0.996	2.114	1.077	1.397	0.942	1.237	1.788	1.822	1.69	1.196
			1.128	2.014	1.039	1.544	1.123	1.013	1.779	1.884	1.725	1.05
			1.135	1.937	1.117	1.427	1.131	1.26	1.896	1.938	1.833	1.106
			1.106	2.055	1.127	1.383	0.874	1.252	1.946	1.743	1.659	1.141
			1.096	1.87	1.069	1.414	0.952	1.218	1.857	1.777	1.701	1.078
			1.033	1.761	1.019	1.412	0.964	1.112	1.772	1.82	1.84	1.05
			1.13	1.947	1.087	1.368	0.75	1.181	1.85	1.78	1.596	1.048
			1.033	1.766	1.086	1.158	0.817	1.231	1.78	1.818	1.651	1.05
			1.109	1.834	1.062	1.192	0.654	1.174	1.877	1.895	1.371	1.125
			1.016	1.57	1.045	1.289	0.99	1.342	1.916	1.828	1.627	1.093
			1.091	1.772	1.039	1.191	0.695	1.251	1.925	1.815	1.453	1.128
			1.116	1.642	0.991	1.126	0.755	1.179	1.683	1.683	1.639	1.083
			1.076	1.735	1.045	1.309	0.935	1.203	1.94	1.881	1.588	1.093
			1.198	1.698	1	1.261	0.759	1.477	1.949	1.856	1.512	1.058
			1.024	1.659	1.071	1.188	0.614	1.247	1.795	1.813	1.659	1.094
			1.061	1.67	0.97	1.565	0.865	1.197	1.841	1.908	1.623	1.074
			1.13	1.637	1.183	1.353	0.771	1.134	1.816	1.909	1.588	1.128
			1.208	1.682	1.069	1.362	0.784	1.324	1.764	1.476	1.73	1.171
			1.146	1.746	0.972	1.267	1.024	1.341	1.766	1.617	1.737	1.043
			1.094	1.63	1.016	1.348	0.858	1.176	1.915	0.969	1.539	1.169
			1.07	1.718	0.897	1.234	0.833	1.095	1.708	1.038	1.664	1.158
			1.155	1.687	1.018	1.493	0.916	0.979	1.85	0.944	1.69	1.089
			1.03	1.614	0.99	1.283	0.969	1.024	1.877	0.891	1.782	1.162
			1.176	1.814	1.07	1.385	1.064	0.988	1.995	0.965	1.759	1.045
			1.124	1.949	1.027	1.43	1.082	0.982	1.608	1.079	1.792	1.161
			1.168	1.657	1.066	1.3	1.044	0.969	1.737	0.986	1.79	1.066
			1.176	1.749	1.006	1.293	1.018	1.233	1.867	0.975	1.752	0.948
			1.13	1.875	1.055	1.153	0.787	1.049	1.577	0.861	1.465	1.154
			1.113	1.833	0.985	1.195	0.962	0.963	1.801	0.851	1.783	1.122
			1.083	1.844	1.025	1.266	0.97	1.099	1.981	1.063	1.832	0.996
			1.162	2.026	1.005	1.248	1.054	1.166	1.72	0.961	1.718	1.081
			1.135	1.827	1.037	1.294	0.976	1.111	1.853	1.184	1.809	1.084
			1.204	1.962	0.968	1.183	0.968	1.233	1.77	1.033	1.757	1.083
			1.108	1.844	1.025	1.384	0.891	1.09	1.823	1.142	1.715	1.068
			1.242	1.865	1.075	1.423	0.949	1.081	1.861	1.171	1.712	1.212
			1.194	1.824	1.012	1.437	1.198	1.073	1.729	1.381	1.656	1.175
			1.165	1.781	1.071	1.412	1.209	1.196	1.834	1.156	1.306	1.104
			1.223	1.972	1.032	1.504	1.259	1.137	1.995	1.204	1.599	1.218
			1.171	1.847	1.012	1.444	1.302	1.228	1.903	1.127	1.827	1.207
			1.127	2.055	1.106	1.262	1.193	1.212	1.782	0.958	1.602	1.237
			1.203	1.829	1.033	1.306	1.134	0.944	1.837	1.234	1.521	1.124
			1.259	1.913	1.106	1.181	0.983	1.169	1.762	1.093	1.794	1.214
			1.18	1.962	1.046	1.33	0.927	1.051	1.731	1.069	1.608	1.213
			1.177	2.032	1.001	1.528	1.023	1.212	1.894	1.008	1.735	1.07
			1.113	2.056	1.047	1.372	0.886	1.109	1.634	1.235	1.553	1.158
			1.149	2.25	1.122	1.357	0.964	1.047	1.64	1.136	1.608	1.152
			1.114	2.182	1.029	1.196	0.983	1.122	1.701	1.053	1.712	1.198
			1.093	2.263	1.031	1.474	0.981	1.126	1.712	1.1	1.843	1.145
			1.101	2.066	1.044	1.595	0.998	1.178	1.619	1.425	1.877	1.176
			1.217	2.318	1.052	1.454	1.003	1.23	1.637	1.189	1.632	1.082
			1.148	2.301	0.999	1.426	1.012	1.26	1.602	1.289	1.616	1.247
			1.169	2.034	1.038	1.316	1.097	0.92	1.646	1.046	1.615	1.118
			1.191	1.826	0.966	1.3	1.012	1.239	1.713	1.112	1.685	1.147
			1.119	1.926	0.884	1.28	1.181	0.948	1.834	1.037	1.725	1.066
			1.069	1.985	1.046	1.551	1.092	1.03	1.145	1.147	1.637	1.109
			1.168	1.993	0.991	1.472	1.131	1.15	1.287	1.013	1.57	1.072
			1.204	1.962	1.026	1.321	1.116	1.045	1.315	1.166	1.511	1.129
			1.189	1.938	1.039	1.249	1.148	1.083	1.506	1.1	1.601	1.181
			1.234	2.288	1.014	1.293	1.169	1.062	1.284	1.183	1.781	1.065
			1.138	2.061	1.023	1.426	1.067	1.001	1.096	1.099	2.039	1.143
			1.177	2.306	1.043	1.252	1.15	1.026	0.845	1.026	1.869	1.126
			1.098	2.288	1.046	1.241	1.088	1.077	0.857	1.081	1.728	1.132
			1.108	2.094	0.964	1.41	1.085	1.237	1.011	1.152	1.966	1.187
			1.116	2.224	1.012	1.368	1.089	1.036	1.044	1.159	1.81	1.131
			1.061	2.371	0.987	1.458	1.066	1.125	1.238	1.265	1.777	1.223
			1.13	2.275	0.984	1.425	1.089	1.163	1.105	1.079	1.672	0.993
			1.01	2.123	1.011	1.326	1.119	0.915	0.983	1.1	1.746	1.061
			1.149	2.049	0.941	1.303	1.017	1.035	1.06	1.133	1.619	1.009
			1.16	2.345	1.118	1.362	1.003	0.886	1.392	1.251	1.662	1.04
			1.078	2.159	1.005	1.31	0.993	1.052	1.229	1.037	1.715	1.111
			1.095	2.067	1.071	1.22	0.929	0.965	1.197	1.229	1.641	1.149
			1.108	2.202	1.077	1.729	0.986	1.089	1.34	1.099	1.698	1.1
			1.178	2.588	1.014	1.532	0.996	1.308	1.112	1.244	1.655	1.135
			1.176	2.31	0.996	1.271	0.894	1.04	0.968	1.268	1.723	1.098
			1.229	2.105	1.07	1.35	0.934	1.106	1.062	1.245	1.787	1.098
			1.235	1.945	1.026	1.441	1.07	1.058	1.056	1.534	1.718	1.177
			1.018	2.103	0.985	1.293	1.096	1.218	1.056	1.052	1.56	1.073
			1.101	2.13	1.032	1.205	1.038	1.662	1.125	1.116	1.779	0.987
			1.117	2.07	1.018	1.412	0.99	1.241	1.198	1.099	1.636	1.079
			1.038	1.798	1.012	1.295	1.049	1.235	0.903	1.187	1.581	1.127
			1.056	2.1	1.107	1.276	1.039	1.332	0.975	1.097	1.475	1.1
			1.167	2.012	1.038	1.363	0.905	1.41	0.965	0.966	1.596	1.184
			1.073	2.025	1.059	1.259	1.002	1.437	1.258	0.992	1.708	1.116
			1.045	1.83	1.079	1.124	1.008	1.23	1.17	0.922	1.859	1.164
			1.109	2.216	1.09	1.178	1.111	1.516	1.099	1.165	1.663	1.302
			1.014	2.14	1.058	1.277	0.915	1.355	1.007	0.908	1.689	1.262
			1.114	1.962	1.129	1.31	1.003	1.236	1.042	0.891	1.725	1.081
			1.174	2.091	1.173	1.22	0.936	1.305	1.018	0.877	1.768	1.12
			1.207	2.177	1.137	1.293	0.919	1.092	0.896	0.743	1.625	1.077
			1.144	2.192	1.09	1.385	0.988	1.403	0.99	0.999	1.65	0.988
			1.036	2.031	1.025	1.323	0.992	1.17	0.884	1.11	1.691	1.128
			1.148	2.092	1.084	1.345	0.903	0.843	0.836	0.878	1.899	1.177
			1.133	2.034	1.156	1.173	1.02	1.187	0.907	1.076	1.788	1.083
			1.096	2.216	1.006	1.345	1.067	1.014	1.133	0.968	1.62	1.107
			1.02	2.381	1.027	1.322	1.041	1.163	1.422	0.901	1.66	1.104
			1.159	2.911	1.036	1.389	1.041	1.056	1.085	1.037	1.649	1.174
			1.076	2.566	1.076	1.453	1.062	1.117	0.914	0.924	1.572	1.132
			1.144	2.794	1.122	1.316	1.085	1.484	1.244	0.866	1.693	1.194
			1.137	2.505	1.04	1.278	1.038	1.434	1.428	0.916	1.812	1.181
			1.259	2.582	1.086	1.739	1.097	1.517	1.202	0.975	1.543	1.079
			1.258	2.56	1.104	1.724	1.097	1.442	1.084	1.052	1.64	1.197
			1.215	2.739	1.116	1.768	1.117	1.298	0.953	0.852	1.639	1.167
			1.142	2.82	1.025	1.449	1.042	1.311	1.198	0.976	1.765	1.142
			1.238	2.749	1.014	1.244	1.044	1.597	0.984	0.88	1.549	1.095
			1.056	2.673	0.985	1.225	0.991	1.477	1.074	0.966	1.581	1.091
			1.195	2.7	1.103	1.293	0.908	1.261	1.267	0.807	1.958	1.357
			1.239	2.633	1.006	1.123	1.034	1.417	1.156	0.777	1.596	1.151
			1.2	2.729	1.015	1.086	1.027	1.126	1.022	0.871	1.667	1.235
			1.152	2.451	1.024	1.205	1.032	1.095	1.075	0.887	1.708	1.336
			1.171	2.638	1.065	1.168	0.906	1.155	1.16	0.859	1.605	1.234
			1.251	2.879	1.071	1.167	1.04	1.352	1.139	0.946	1.708	1.239
			1.28	2.844	1.101	1.078	0.967	1.19	1.447	0.937	1.853	1.216
			1.086	2.868	1.079	1.091	0.864	1.168	1.144	0.952	1.808	1.268
			1.102	2.642	1.024	1.133	0.845	1.268	1.086	0.942	1.695	1.17
			1.12	2.541	0.98	1.191	0.841	1.352	1.265	1.168	1.757	1.205
			1.241	2.554	1.111	1.215	0.942	1.39	1.008	0.874	1.701	1.243
			1.105	2.724	1.053	1.391	0.92	1.304	0.934	0.903	1.683	1.239
			1.078	2.682	1.086	1.201	1.017	1.041	1.37	0.896	1.462	1.291
			1.108	2.627	1.039	1.319	0.896	1.346	1.127	0.987	1.504	1.096
			0.969	2.822	1.042	1.415	0.921	1.247	0.928	1.011	1.719	1.056
			1.064	2.524	1.038	1.429	0.806	1.184	1.092	1.093	1.65	1.095
			1.204	2.621	0.994	1.189	0.925	1.145	1.065	0.82	1.763	1.174
			1.067	2.511	1.1	1.126	1.035	1.128	1.156	0.679	1.811	1.237
			1.118	2.624	1.036	1.116	1.01	1.193	1.328	1.042	1.694	1.046
			1.088	2.723	1.086	1.116	0.933	1.036	1.219	0.831	1.643	1.149
			1.075	2.873	1.063	1.125	0.939	1.146	1.051	0.796	1.566	1.169
			1.063	2.791	1.082	1.256	0.964	1.145	1.119	0.733	1.707	1.12
			1.06	2.53	1.074	1.152	0.917	1.224	1.231	0.944	1.812	1.048
			1.08	2.769	1.025	1.145	0.925	1.256	1.094	0.935	1.599	1.102
			1.009	2.69	1.129	1.292	0.822	1.143	1.006	1.178	1.588	1.18
			1.007	2.744	1.163	1.189	0.972	1.225	1.253	0.919	1.606	1.235
			1.004	2.819	1.166	1.186	0.83	1.231	1.202	1.112	1.659	1.233
			1.055	3.087	1.029	1.114	0.849	1.225	1.039	1.029	1.803	1.074
			1.092	2.825	1.02	1.18	0.871	1.042	1.203	1.202	1.835	1.11
			1.246	2.703	1.153	1.164	0.926	1.068	0.986	1.59	1.935	1.258
			1.117	2.943	1.009	1.135	0.919	1.157	1.009	1.169	2.071	1.219
			1.15	2.75	1.084	1.24	0.904	1.274	0.886	1.074	1.984	1.22
			1.056	2.875	1.016	1.217	0.886	1.007	1.238	1.315	1.776	1.213
			1.219	2.861	1.09	1.238	0.748	1.146	1.417	1.148	1.919	1.183
			1.035	2.807	1.018	1.368	0.982	1.343	1.139	1.08	2.1	1.18
			0.998	2.762	1.169	1.228	1.003	1.234	1.206	1.073	1.861	1.193
			1.026	2.95	1.032	1.317	0.886	1.336	1.134	0.922	1.539	1.169
			1	2.818	1.057	1.331	0.972	1.249	1.658	0.858	1.782	1.173
			1.092	3.045	1.048	1.18	0.978	1.36	1.111	1.304	1.76	1.185
			1.002	2.961	1.093	1.175	0.912	1.313	0.896	0.953	1.65	1.189
			1.112	2.823	1.061	1.153	1.026	1.256	1.056	1.045	1.679	1.165
			1.146	2.984	1.067	1.13	1.047	1.254	1.211	1.006	1.764	1.198
			0.961	2.739	1.009	1.151	1.054	1.352	1.421	0.867	1.723	1.189
			0.995	2.866	1.065	1.234	1.008	1.183	1.005	1.165	1.721	1.151
			1.056	2.603	1.034	1.248	0.918	1.224	1.583	1.029	1.646	1.171
			1.13	2.706	0.964	1.348	0.997	1.366	1.42	1.119	1.966	1.028
			1.102	2.665	1.046	1.452	1.016	1.322	1.523	0.914	1.854	1.068
			1.02	2.696	0.987	1.478	0.989	1.21	1.468	1.068	1.726	0.973
			1.067	2.913	1.081	1.628	1.093	1.206	1.455	1.002	1.712	1.046
			0.988	2.65	1.036	1.798	0.996	0.888	1.339	0.78	1.804	1.13
			0.992	2.776	1.069	1.59	0.958	0.933	1.172	1.017	1.793	1.096
			1.122	2.748	1.062	1.699	1.021	1.172	1.125	0.888	1.878	1.099
			1.113	3.214	0.985	1.55	0.995	1.382	1.08	0.847	1.883	1.094
			1.106	3.01	1.021	1.617	0.967	1.132	1.181	0.843	1.842	1.09
			0.993	2.76	1.007	1.337	0.968	0.904	1.223	0.777	1.823	1.046
			0.918	2.583	0.961	1.473	0.947	1.208	0.934	0.932	1.752	0.986
			0.957	2.81	1.016	1.415	1.046	1.314	1.089	1.012	1.646	1.026
			1.004	2.654	0.99	1.093	0.947	1.256	1.273	0.795	1.873	1.091
			1.056	2.675	0.96	1.225	1.04	1.138	1.187	0.784	1.699	1.044
			0.978	2.704	1.106	1.338	0.959	1.172	1.1	0.678	1.665	1.071
			1.041	2.713	1.066	1.236	1.024	1.256	1.095	0.837	1.644	1.112
			1.09	2.74	1.037	1.277	0.976	1.294	1.214	0.741	1.804	1.022
			1.137	2.622	1.101	1.414	0.975	1.29	1.209	0.887	1.55	1.055
			1.006	2.825	1.076	1.33	1.005	1.169	1.248	1.279	1.631	1.069
			1.009	2.858	1.086	1.5	1.041	1.236	1.131	0.984	1.613	1.032
			1.092	2.832	1.055	1.354	1.052	1.16	1.014	1.172	1.815	1.124
			1.041	2.839	1.107	1.337	0.986	1.107	1.224	1.09	1.623	1.066
			0.915	2.779	1.053	1.348	0.98	1.145	1.032	1.172	1.801	0.941
			0.918	2.613	1.033	1.188	1.179	1.093	1.049	1.208	1.714	0.947
			0.935	2.607	0.985	1.284	0.941	1.281	1.192	0.965	1.51	0.987
			1.038	2.644	1.023	1.546	1.091	1.21	1.535	1.366	1.613	1.112
			1.002	2.64	0.964	1.391	1.061	1.251	1.404	2.004	1.592	1.082
			0.863	2.79	1.011	1.83	1.038	1.197	1.288	1.862	1.633	1.054
			1.116	2.603	1.082	1.78	1.065	1.164	1.149	2.004	1.731	1.055
			0.977	2.756	1.091	1.531	1.121	1.308	1.115	2.073	1.783	1.023
			0.921	2.62	0.971	1.227	1.017	1.427	1.08	2.152	1.515	1.079
			0.971	2.251	1.004	1.337	0.969	1.313	1.233	2.085	1.902	1.08
			1.084	2.151	1.026	1.336	1.018	1.222	1.213	1.993	1.725	1.059
			0.995	2.224	1.039	1.373	1.076	1.254	1.17	2.158	1.551	1.034
			1.04	2.228	1.034	1.243	1.063	1.566	1.267	1.976	1.469	1.026
			1.121	2.213	1.049	1.252	1.077	1.293	1.427	1.844	1.5	1.098
			0.998	2.298	1.157	1.224	0.906	1.391	1.082	1.955	1.604	1.058
			1.01	2.183	0.979	1.305	1.141	1.163	1.181	1.992	1.528	0.992
			1.039	2.262	1.095	1.25	1.045	1.123	1.039	2.044	1.442	1.002
			1	2.24	1.053	1.476	1.097	1.22	1.049	2.018	1.656	1.046
			1.023	2.276	1.138	1.568	1.101	1.132	1.058	2.053	1.553	0.967
			0.998	2.258	1.068	1.313	1.018	1.352	0.963	1.986	1.534	1.083
			0.977	2.179	1.052	1.219	0.84	1.086	0.966	2.117	1.545	1.122
			0.972	2.056	1.016	1.373	0.905	1.009	1.008	2.047	1.727	1.198
			0.902	2.008	1.048	1.385	0.777	0.956	1.039	2.166	1.733	1.022
			0.871	1.799	1.099	1.399	1.057	1.067	1.137	2.102	1.782	1.09
			1.091	1.877	1.052	1.286	1.052	1.079	0.91	1.977	1.701	1.073
			0.928	1.805	1.023	1.264	0.952	1.095	1.246	2.164	1.524	1.044
			0.928	1.896	1.045	1.508	1.027	0.93	1.013	2.061	1.782	1.034
			1.058	1.74	1.017	1.158	1.044	1.16	0.886	2.165	1.671	1.023
			1.005	1.878	1.02	1.294	1.102	1.187	1.037	1.981	1.635	0.938
			1.059	1.864	0.972	1.425	0.971	1.188	1.073	2.032	1.639	0.989
			0.884	2.019	1.122	1.177	1.083	1.175	1.058	2.109	1.789	1.176
			1.15	1.893	1.01	1.367	1.022	1.054	1.067	1.969	1.759	1.077
			1.219	2.059	1.107	1.22	1.066	1.242	1.422	2.095	1.749	1.122
			1.095	1.836	1.028	1.292	1.099	1.231	1.33	1.939	1.6	1.174
			0.999	1.854	0.966	1.455	1.096	1.419	1.265	2.042	1.549	1.271
			0.982	1.843	1.019	1.709	0.954	1.479	0.96	1.879	1.577	1.187
			0.987	1.883	1.185	1.585	0.817	1.279	1.366	1.879	1.752	1.091
			0.918	1.921	1.029	1.674	0.871	1.393	1.262	1.874	1.74	0.934
			0.927	1.943	1.038	1.473	0.987	1.503	1.268	1.894	1.739	1.006
			0.997	1.931	1.119	1.363	0.717	1.54	1.332	1.871	1.593	1.132
			1.045	1.801	1.041	1.306	0.86	1.267	1.145	1.882	1.721	1.092
			0.875	1.965	0.984	1.573	0.822	1.351	0.839	1.885	1.667	1.133
			1.238	2.052	1.016	1.494	0.85	1.486	1.331	1.866	1.88	1.192
			0.88	1.935	1.088	1.209	0.879	1.35	1.079	1.862	1.725	1.09
			0.942	1.81	1.076	1.329	0.946	1.388	1.491	1.849	1.641	1.098
			0.906	1.802	1.073	1.295	0.88	1.501	1.393	1.954	1.679	1.102
			0.951	2.047	1.099	1.22	0.913	1.39	1.398	1.683	1.628	1.138
			0.994	2.122	1.063	1.169	1.11	1.573	1.161	1.825	1.659	1.077
			0.957	1.831	1.019	1.289	0.999	1.485	1.021	1.842	1.685	1.047
			1.049	1.795	1.031	1.257	1.026	1.244	1.454	1.857	1.788	1.154
			1.056	1.698	1.041	1.272	1.008	1.423	1.151	1.829	1.654	1.115
			1.011	1.659	0.995	1.286	0.845	1.579	1.392	1.99	1.834	1.157
			0.948	1.732	0.98	1.351	0.862	1.02	1.093	1.913	2.037	1.229
			0.932	1.814	1.101	1.266	0.97	1.102	1.314	1.965	2.106	1.241
			0.976	1.778	1.052	1.337	1.005	0.896	1.162	1.877	1.512	1.208
			0.998	2.101	1.033	1.231	0.867	1.148	1.108	1.828	1.632	1.154
			1.032	1.816	0.987	1.248	0.821	1.214	1.34	2.011	1.794	1.226
			0.917	1.993	1.039	1.251	0.832	1.162	0.946	1.816	1.776	1.315
			0.932	1.923	1.039	1.187	0.989	1.222	1.126	2.007	1.74	1.205
			0.985	1.908	1.088	1.426	0.945	1.259	1.137	1.83	1.815	1.177
			0.952	1.781	0.984	1.4	1.069	0.988	1.011	1.881	1.747	1.208
			0.96	1.895	1.023	1.284	0.979	1.217	1.12	1.905	1.669	1.197
			0.932	1.804	1.088	1.442	0.866	1.474	1.17	2.013	1.704	1.083
			0.911	1.905	1.084	1.232	0.878	1.309	1.201	1.92	1.578	1.066
			1.127	2.02	1.093	1.355	0.992	1.322	1.005	2.093	1.805	1.1
			1.11	1.761	1.071	1.489	1.093	1.393	1.074	2.132	1.83	1.164
			1	2.013	0.996	1.287	1.017	1.546	1.079	2.097	1.695	1.147
			1.034	1.909	1.057	1.359	0.947	1.492	1.098	2.026	1.93	1.08
			1.131	1.993	1.096	1.262	1.035	1.419	1.046	2.165	1.866	1.093
			1.148	2.292	1.138	1.185	0.9	1.24	1.16	1.835	1.764	0.997
			1.119	2.176	1.009	1.18	0.88	1.296	1.381	1.814	1.932	1.085
			1.002	2.166	0.922	1.252	1.173	1.389	1.172	2.053	1.989	1.081
			1.125	1.922	1.146	1.453	0.845	1.308	1.233	1.828	1.892	1.063
			0.932	1.883	1.121	1.423	0.935	1.608	1.168	1.903	1.81	1.102
			0.916	1.85	1.121	1.152	0.848	1.277	1.345	1.764	1.762	1.108
			0.946	1.809	1.084	1.189	0.867	1.281	1.112	1.884	1.707	1.04
			1.018	1.857	1.158	1.265	1.08	1.375	1.222	1.926	1.816	1.034
			1.13	1.931	0.926	1.231	1.211	1.043	1.098	1.89	1.886	1.123
			1.158	1.828	1.09	1.172	0.977	1.093	1.105	1.928	1.904	1.132
			1.047	1.903	1.015	1.202	1.024	1.26	1.335	1.878	1.958	1.067
			0.92	1.959	0.922	1.32	0.934	1.183	0.889	1.827	1.774	1.108
			1.031	1.85	1.07	1.501	0.999	1.215	1.041	1.812	1.671	1.07
			0.994	1.831	0.978	1.191	0.874	1.18	1.287	1.882	1.847	1.112
			1.112	1.777	1.045	1.333	0.931	1.249	1.348	1.899	1.896	1.192
			0.964	1.856	0.994	1.43	0.895	1.024	1.358	1.945	1.743	1.073
			1.067	2.037	1.058	1.381	0.854	1.134	1.054	1.945	1.812	1.085
			1.015	1.903	1.081	1.665	0.916	1.184	1.273	1.954	1.945	1.145
			1.114	1.744	0.985	1.655	0.845	1.011	1.162	1.876	1.902	1.075
			0.997	1.915	1.054	1.44	0.889	1.241	1.17	1.914	1.902	1.151
			0.974	1.932	0.95	1.469	0.836	1.37	1.092	1.921	1.848	1.129
			1.051	1.865	1.051	1.321	0.863	1.329	1.199	1.887	2.099	1.077
			0.976	2.012	1.096	1.439	0.922	1.331	1.236	1.891	1.552	1.167
			1.047	1.809	1.028	1.448	0.974	1.397	1.301	1.888	1.705	1.142
			1.034	1.776	1.007	1.413	0.876	1.386	1.2	1.8	1.725	1.058
			0.915	1.75	1.002	1.453	0.844	1.419	1.193	1.829	1.763	1.09
			0.841	1.723	0.992	1.344	0.826	1.365	1.341	2.025	1.736	1.132
			0.855	2.043	1.038	1.279	0.975	1.355	1.194	2.001	2.022	1.227
			0.94	1.805	1.055	1.119	0.907	1.427	1.172	1.931	1.756	1.137
			0.958	1.953	1.078	1.201	0.934	1.137	1.015	1.995	1.515	1.169
			0.912	1.729	1.083	1.082	0.998	1.135	1.277	1.88	1.338	1.043
			1	1.901	1.083	1.102	0.672	1.322	1.111	2.01	1.691	1.158
			0.931	1.927	1.112	1.125	0.815	1.141	1.334	2.078	1.577	1.113
			0.858	1.78	1.026	1.282	0.926	1.225	1.188	1.883	1.466	1.073
			0.918	1.912	1.084	1.146	1.001	1.112	1.398	2.01	1.954	1.175
			0.956	1.792	1.089	1.267	1.073	1.29	1.007	2.063	1.441	1.086
			0.94	1.799	1.046	1.261	1.114	1.419	1.032	1.963	1.429	1.098
			0.864	1.98	1.054	1.478	1.128	1.152	1.233	1.987	1.611	1.127
			0.972	1.783	0.984	1.372	1.098	1.169	1.204	1.703	1.497	1.158
			0.926	1.756	1.028	1.358	1.103	1.17	1.009	1.757	1.45	1.165
			0.937	1.862	1.034	1.4	1.028	1.268	1.156	1.86	1.755	1.128
			0.882	1.812	1.138	1.383	0.952	1.118	1.23	1.98	1.596	1.288
			0.936	2.016	1.046	1.394	1.007	1.098	1.185	1.842	1.651	1.111
			1.103	1.967	1.085	1.281	0.973	1.251	1.331	1.918	1.489	1.137
			1.049	1.96	1.031	1.27	0.989	1.188	1.245	2.056	1.535	1.187
			1.005	2.012	0.986	1.276	1.072	1.157	1.125	1.934	1.662	1.092
			0.974	1.984	0.97	1.268	1.117	1.106	1.154	1.879	1.523	1.078
			1.058	2.144	1.01	1.357	0.974	1.249	1.069	1.989	1.487	1.123
			1.007	2.027	0.987	1.335	1.085	1.114	1.179	1.99	1.408	1.19
			1.005	1.945	1.128	1.307	0.989	1.304	1.001	2.061	1.488	1.096
			1.062	2.322	1.011	1.221	0.945	1.095	1.194	1.912	1.551	1.126
			1.067	2.036	1.096	1.302	1.022	1.094	1.094	1.91	1.515	1.119
			1.003	1.767	1.076	1.226	0.975	1.14	1.328	1.828	1.482	1.061
			1.079	1.874	1.037	1.228	1.071	1.058	1.111	1.93	1.474	1.14
			1.144	1.855	1.048	1.182	1.072	1.196	1.225	1.842	1.67	1.077
			1.111	1.916	1.045	1.238	1.106	1.07	1.234	1.944	1.507	1.038
			0.919	2.099	1.033	1.474	1.038	1.309	1.395	1.763	1.474	1.074
			0.924	2.227	1.062	1.337	1.163	1.036	1.102	1.932	1.557	1.128
			0.953	1.828	1.048	1.367	1.169	1.166	1.303	2.007	1.586	1.136
			1.015	2.003	1.068	1.41	1.218	1.164	1.269	1.906	1.522	1.059
			1.088	1.668	1.085	1.215	1.1	1.202	1.237	1.882	1.556	1.125
			1.082	1.847	1.078	1.271	0.936	1.119	1.264	1.775	1.579	1.064
			1.092	1.886	1.086	1.136	0.859	1.106	1.212	1.899	1.577	1.119
			1.248	1.83	1.048	1.313	0.899	1.137	1.158	1.906	1.595	1.119
			1.055	1.799	1.046	1.2	1.118	1.136	1.041	1.947	1.729	1.075
			1.136	1.789	1.128	1.349	1.177	1.313	1.136	1.849	1.57	1.091
			1.035	1.754	1.122	1.202	1.028	1.211	1.586	2.021	1.519	1.079
			1.041	1.771	1.169	1.373	1.005	1.236	1.269	1.929	1.715	1.141
			1.081	1.992	1.078	1.303	1.012	1.255	1.195	2.007	1.528	1.111
			1.146	1.879	1.081	1.385	1.033	1.263	1.367	2.128	1.591	1.143
			0.964	1.916	1.036	1.322	1.136	1.395	1.462	1.897	1.634	1.168
			1.116	1.839	1.117	1.299	1.023	1.211	1.077	1.894	1.445	1.082
			0.995	1.936	1.04	1.302	1.07	1.162	1.333	1.87	1.57	1.049
			1.009	1.912	1.077	1.458	1.05	1.168	1.396	2.067	1.647	1.149
			1.078	1.813	1.055	1.254	0.868	1.229	1.155	1.956	1.495	1.107
			0.989	1.787	1.043	1.46	0.891	1.186	1.155	1.87	1.42	1.191
			1.124	1.929	0.996	1.343	1.067	1.265	1.219	1.989	1.457	1.095
			1.116	1.895	1.011	1.443	0.962	1.174	1.125	1.935	1.488	1.02
			1.128	1.775	1.028	1.396	1.011	1.205	1.28	1.88	1.516	1.022
			1.09	1.789	0.987	1.372	0.991	1.238	1.103	2.038	1.609	1.139
			1.052	1.906	1.029	1.322	0.895	1.312	1.077	2.284	1.518	1.071
			1.19	1.808	0.977	1.308	0.936	1.233	1.114	1.954	1.47	1.055
			1.207	1.789	1.087	1.194	0.913	1.391	0.977	2.184	1.461	1.037
			1.104	1.931	0.949	1.071	0.961	1.259	1.177	2.294	1.555	1.09
			1.035	1.932	1.067	1.182	0.987	1.021	1.171	1.946	1.744	1.157
			1.015	1.874	1.091	1.265	0.921	1.037	1.204	1.959	1.715	1.12
			1.136	1.764	1.069	1.265	0.844	1.005	1.161	1.938	1.476	1.129
			1.051	1.867	1.034	1.233	0.926	0.819	1.121	1.99	1.442	1.203
			1.164	1.796	1.088	1.211	0.796	1.161	1.239	1.914	1.529	1.188
			1.156	1.977	1.051	1.254	0.886	1.105	1.323	1.777	1.569	1.098
			1.177	1.802	1.048	1.247	0.996	1.11	1.197	1.988	1.541	1.19
			1.085	1.568	1.114	1.467	0.941	1.028	0.98	1.89	1.505	1.195
			1.213	1.712	1.093	1.549	1.14	1.215	1.101	1.919	1.462	1.075
			1.212	1.718	1.039	1.302	1.114	1.325	1.175	1.945	1.466	1.036
			1.18	1.522	0.991	1.419	0.886	1.086	1.183	1.778	1.392	1.054
			1.197	1.666	1.012	1.276	0.996	1.306	1.097	1.872	1.299	1.08
			1.227	1.643	0.999	1.385	0.955	1.159	1.302	1.795	1.505	1.101
			1.325	1.615	1.047	1.413	1.001	1.293	1.181	1.819	1.453	1.119
			1.214	1.672	1.085	1.548	0.929	1.169	1.03	1.707	1.528	1.088
			1.232	1.736	1.041	1.429	0.935	1.443	1.232	1.474	1.712	1.103
			1.084	1.825	1.016	1.323	0.77	1.08	1.162	1.455	1.421	1.137
			1.081	1.765	1.072	1.514	1.06	1.217	1.029	1.29	1.361	1.077
			1.062	1.794	1.1	1.405	1.04	1.206	1.027	1.385	1.329	0.998
			1.009	1.667	1.079	1.466	0.967	1.262	0.906	1.429	1.231	1.097
			1.042	1.816	1.032	1.307	0.967	1.32	1.285	1.367	1.23	1.192
			1.106	1.957	1.017	1.502	0.928	1.037	1.009	1.517	1.439	1.158
			1.112	1.752	1.015	1.311	0.957	1.052	1.158	1.444	1.179	1.049
			1.102	1.867	1.082	1.407	1.024	1.23	1.028	1.304	1.236	1.164
			1.148	1.717	0.976	1.221	0.976	1.144	1.192	1.428	1.28	1.056
			1.186	1.889	1.082	1.221	0.957	1.039	1.081	1.478	1.282	1.136
			1.023	1.832	0.95	1.391	1.06	1.232	0.967	1.444	1.323	1.106
			1.091	1.793	1.033	1.311	1.034	1.232	1.233	1.49	1.294	1.06
			1.041	1.719	1.088	1.139	0.988	1.109	1.062	1.358	1.459	1.127
			1.114	1.774	1.078	1.153	1.042	1.177	1.225	1.366	1.328	1.16
			1.086	2.228	0.986	1.088	1.038	1.063	0.993	1.428	1.414	1.23
			1.102	2.111	1.005	1.108	0.933	1.096	1.119	1.382	1.356	1.204
			1.078	2.188	1.024	1.284	0.893	1.055	1.397	1.473	1.425	1.142
			0.928	2.062	1.038	1.206	0.97	1.173	1.098	1.296	1.412	1.071
			1.121	2.003	0.983	1.445	0.975	1.222	1.164	1.335	1.489	1.119
			1.068	2.137	0.98	1.102	0.857	1.18	1.196	1.389	1.446	1.014
			0.946	1.992	1.029	1.307	0.931	1.031	1.294	1.342	1.52	1.137
			1.073	1.98	1.071	1.292	0.921	1.163	1.135	1.393	1.473	1.105
			1.066	1.965	1.094	1.19	0.966	1.133	1.186	1.548	1.473	1.118
			1.097	2.213	0.999	1.188	0.955	1.032	1.219	1.364	1.348	1.095
			0.966	2.243	1.035	1.181	0.839	0.944	1.071	1.337	1.277	1.106
			1.09	2.087	1.132	1.3	0.788	1.411	1.13	1.434	1.505	1.133
			1.075	2.207	1.013	1.288	0.883	1.196	1.134	1.493	1.369	1.126
			0.97	1.781	1.066	1.574	0.977	1.207	0.987	1.591	1.358	1.07
			0.943	1.984	0.937	1.329	1.027	1.379	1.094	1.48	1.31	1.072
			1.062	2.064	1.042	1.206	0.767	1.431	1.1	1.392	1.399	1.075
			1.032	1.842	0.999	1.339	0.929	1.431	1.237	1.367	1.338	1.055
			1.071	1.722	1.068	1.311	0.87	1.271	1.097	1.395	1.386	1.008
			1.01	1.683	0.938	1.194	0.989	1.363	0.993	1.319	1.314	1.048
			1.003	2.075	1.048	1.121	0.846	1.363	1.01	1.553	1.357	1.086
			1.03	2.11	0.981	1.426	0.843	1.226	1.163	1.54	1.408	1.058
			0.905	2.026	1.097	1.469	0.914	1.247	1.189	1.478	1.372	0.992
			1.036	1.917	0.977	1.48	0.848	1.298	1.083	1.634	1.482	1.128
			1	1.973	1.083	1.303	0.891	1.283	1.113	1.362	1.574	1.106
			1.072	1.85	0.997	1.324	0.909	1.338	1.242	1.308	1.493	1.163
			0.985	2.077	1.015	1.668	0.862	1.425	1.142	1.48	1.65	1.172
			1.118	1.911	1.08	1.75	0.865	1.246	1.065	1.617	1.449	1.055
			0.962	2.184	0.876	1.74	1.064	1.363	1.125	1.493	1.375	1.047
			1.154	2.227	0.923	1.358	1.053	1.446	1.169	1.682	1.533	1.112
			1.21	2.557	1.023	1.266	0.972	1.289	1.172	1.939	1.604	1.073
			1.319	2.078	1.009	1.409	0.818	1.272	0.966	1.796	1.477	1.085
			1.255	2.096	1.051	1.195	0.915	1.287	0.948	1.938	1.546	1.126
			1.318	1.98	1.073	1.318	0.911	1.362	1.053	1.991	1.452	1.109
			1.516	2.046	0.989	1.145	0.776	1.24	1.1	1.824	1.428	1.095
			1.369	2.141	0.923	1.251	0.883	1.23	1.048	1.941	1.554	1.068
			1.273	2.061	0.875	1.446	0.856	1.249	1.198	1.753	1.408	1.058
			1.443	2.041	0.989	1.224	0.943	1.216	0.985	1.844	1.482	1.109
			1.289	1.954	1.06	1.242	0.858	1.307	1.255	1.971	1.471	1.1
			1.365	2.305	1.22	1.185	0.872	1.335	1.258	1.808	1.39	1.086
			1.48	2.228	1.022	1.301	0.929	1.226	1.059	1.998	1.412	1.071
			1.376	2.532	0.946	1.221	0.892	1.416	1.135	2.183	1.451	1.107
			1.373	2.716	1.05	1.278	0.917	1.302	1.191	2.061	1.478	1.118
			1.225	2.843	1.036	1.137	0.891	1.287	1.099	2.128	1.467	1.062
			1.442	2.731	1.144	1.257	0.815	1.554	1.207	2.159	1.613	1.159
			1.4	3.254	1.01	1.258	0.859	1.281	1.089	2.275	1.633	1.11
			1.384	2.629	0.974	1.226	0.851	1.238	1.173	2.116	1.502	1.059
			1.451	2.743	1.001	1.154	0.78	1.118	1.194	2.124	1.554	1.136
			1.395	2.367	1.012	1.177	0.941	1.144	1.14	1.854	1.464	1.098
			1.359	2.124	0.978	1.035	0.901	1.128	1.192	1.938	1.472	1.088
			1.524	2.139	1.066	1.25	0.885	1.106	1.17	1.903	1.489	1.05
			1.503	2.174	1.023	1.192	0.991	1.066	1.07	1.812	1.549	1.123
			1.446	2.2	1.062	1.215	0.959	1.211	0.994	1.886	1.532	1.065
			1.465	2.124	1.013	1.146	1.043	1.229	0.953	1.904	1.486	1.013
			1.41	2.241	0.976	1.217	0.981	1.035	1.212	1.965	1.345	1.034
			1.329	2.12	0.975	1.254	0.92	1.034	1.094	1.939	1.495	1.119
			1.389	1.984	1.064	1.164	1.015	1.232	1.005	1.875	1.379	1.111
			1.475	2.175	1.016	1.212	0.975	1.253	1.049	1.832	1.501	1.124
			1.435	2.325	1.043	1.323	1.125	1.107	1.072	1.896	1.605	1.117
			1.388	2.115	1.05	1.599	0.947	1.246	1.09	1.976	1.626	1.052
			1.533	2.391	1.103	1.434	1.007	1.246	1.245	1.879	1.534	1.062
			1.302	2.271	0.927	1.435	0.902	1.07	1.159	1.942	1.499	1.033
			1.199	2.243	0.99	1.533	0.973	1.249	1.173	2.101	1.563	1.144
			1.249	2.382	1.036	1.32	0.98	0.979	1.107	2.152	1.534	1.127
			1.09	2.328	1.206	1.367	1.012	1.096	1.075	1.945	1.515	1.054
			1.227	2.531	0.978	1.402	1.04	1.073	1.109	2.058	1.416	1.121
			1.37	2.239	1.037	1.569	1.024	1.167	1.165	2.131	1.472	1.196
			1.241	2.352	1.072	1.476	1.022	1.083	1.066	2.074	1.472	1.166
			1.286	2.328	0.986	1.585	0.956	1.141	1.106	2.081	1.437	1.167
			1.377	2.454	1.033	1.527	1.022	1.075	1.152	1.956	1.58	1.088
			1.284	2.272	1.017	1.401	0.978	1.132	1.059	2.021	1.575	1.117
			1.308	2.06	1.119	1.387	0.97	1.161	1.179	2.108	1.407	1.062
			1.341	2.283	0.976	1.5	1.053	1.152	0.915	2.137	1.519	1.098
			1.233	2.318	1.051	1.312	0.954	1.205	1.096	2.106	1.403	1.191
			1.32	2.045	1.022	1.358	0.947	1.335	1.068	1.928	1.502	1.069
			1.26	1.735	0.962	1.345	1.023	1.159	0.985	2.145	1.335	1.136
			1.337	2.217	0.997	1.411	1.066	1.205	1.167	2.056	1.431	1.19
			1.228	2.26	0.966	1.337	1.003	1.125	0.978	2.055	1.51	1.133
			1.333	2.204	0.984	1.275	0.99	1.05	1.148	1.986	1.444	1.086
			1.274	2.131	1.079	1.461	0.928	1.116	1.059	2.067	1.668	1.059
			1.25	2.148	1.072	1.276	1.059	1.114	1.188	1.98	1.54	1.032
			1.218	2	1.029	1.377	1.078	1.159	1.142	2.093	1.603	1.064
			1.44	2.172	0.955	1.201	1.071	1.318	1.088	2.175	1.442	1.084
			1.264	2.216	1.075	1.334	0.974	1.398	1.258	2.121	1.536	1.089
			1.364	2.282	1.039	1.241	1.026	1.087	1.075	2.045	1.666	1.031
			1.417	2.127	1.085	1.298	1.008	1.136	1.277	2.241	1.734	1.133
			1.42	2.25	1.054	1.251	1.008	1.124	1.354	2.07	1.601	1.121
			1.428	2.141	1.005	1.23	1.056	1.203	1.218	2.056	1.755	1.128
			1.291	2.252	0.918	1.26	0.792	1.212	1.15	2.193	1.55	1.053
			1.205	2.21	1.113	1.346	0.853	1.358	1.036	2.235	1.73	1.098
			1.332	2.188	0.953	1.329	0.748	1.377	1.016	2.212	1.827	1.071
			1.475	2.106	1.031	1.449	0.913	1.185	0.938	2.205	1.777	1.109
			1.343	2.121	1.042	1.305	0.948	1.242	1.086	2.06	1.629	1.134
			1.454	2.208	1.006	1.231	0.958	1.279	0.955	1.966	1.85	1.124
			1.268	2.159	1.01	1.103	1.018	1.305	1.084	2.279	1.811	1.092
			1.252	2.193	0.975	1.274	1.034	1.241	0.856	2.234	1.79	1.132
			1.347	2.034	1.077	1.21	0.955	1.203	1.051	2.048	1.556	1.079
			1.433	2.175	1.059	1.35	0.974	1.13	0.963	2.205	1.693	1.102
			1.263	1.881	0.964	1.266	0.969	1.161	1.03	2.348	1.544	1.116
			1.239	1.882	0.948	1.188	1.029	1.038	1.088	2.356	1.582	1.18
			1.418	1.91	0.978	1.181	1.029	1.044	1.226	2.537	1.604	1.119
			1.306	1.858	0.998	1.263	1.023	1.26	1.052	2.62	1.684	1.113
			1.225	1.744	1	1.153	1.052	1.275	1.021	2.38	1.773	1.083
			1.296	1.925	1.086	1.324	1.055	1.287	1.001	2.335	1.891	1.167
			1.453	2.307	1.027	1.203	1.047	1.236	1.207	2.348	1.8	1.212
			1.326	2.191	0.917	1.566	1.061	1.244	1.195	2.283	1.698	1.164
			1.185	2.095	0.951	1.488	0.908	1.243	1.187	2.149	1.733	1.102
			1.319	2.183	1.023	1.285	0.94	1.276	1.057	2.018	1.593	1.147
			1.284	2.274	1.012	1.429	0.882	1.447	1.203	2.231	1.691	1.046
			1.248	2.141	1.015	1.328	0.865	1.431	1.031	2.079	1.683	1.118
			1.305	1.973	0.931	1.354	0.945	1.214	1.111	2.092	1.711	1.108
			1.338	1.883	0.993	1.427	0.837	1.265	1.057	2.066	1.775	1.128
			1.37	1.939	1.011	1.298	0.894	1.184	1.037	2.315	1.835	1.068
			1.506	1.845	1.042	1.393	1.059	1.057	1.204	2.06	1.853	1.03
			1.384	2.042	1.28	1.34	0.921	1.039	1.109	2.009	1.757	1.037
			1.35	2.059	1.088	1.48	0.941	1.501	1.122	2.063	1.754	1.067
			1.228	2.076	1.081	1.271	0.879	1.611	1.093	2.152	1.64	1.07
			1.314	2.065	1.054	1.283	0.832	1.439	1.045	2.448	1.618	1.125
			1.303	2.142	0.955	1.34	0.955	1.672	1.052	2.346	2.105	1.112
			1.266	2.179	1.053	1.422	0.816	1.317	1.038	2.066	1.541	1.128
			1.338	2.1	1.031	1.358	0.904	1.233	1.106	2.051	1.806	1.088
			1.459	1.729	0.968	1.374	1.003	1.282	1.021	2.258	1.73	1.105
			1.196	1.721	1.023	1.364	0.83	1.415	1.024	2.283	1.817	1.112
			1.401	1.65	0.979	1.35	0.976	1.264	1.032	2.206	1.71	1.14
			1.26	1.805	0.958	1.299	0.848	1.364	1.152	2.28	1.751	1.122
			1.487	1.935	1.127	1.335	0.886	1.374	1.43	2.073	1.614	1.113
			1.302	1.907	0.993	1.357	0.848	1.293	1.235	2.282	1.646	1.135
			1.344	1.865	0.992	1.239	0.905	1.27	1.155	2.11	1.786	1.162
			1.264	1.86	1.035	1.289	0.918	1.284	1.24	2.219	2.054	1.12
			1.417	1.703	1.008	1.191	0.936	1.326	1.344	2.143	1.996	1.033
			1.428	1.686	1.136	1.211	0.792	1.066	1.24	2.114	1.867	1.107
			1.335	1.897	0.977	1.336	0.973	1.279	1.261	2.038	1.94	1.19
			1.292	1.918	1.068	1.462	0.572	1.333	1.186	2.026	1.771	1.158
			1.351	1.749	0.985	1.312	0.673	1.427	1.313	2.011	1.808	1.17
			1.327	1.837	1.047	1.375	0.649	1.302	1.099	2	1.566	1.165
			1.393	1.666	1.078	1.3	0.725	1.366	1.12	1.758	1.628	1.161
			1.279	1.934	1.073	1.323	0.692	1.175	1.027	1.898	1.605	1.073
			1.408	1.816	1.056	1.258	0.734	1.287	0.896	2.057	1.75	1.075
			1.272	1.816	1.03	1.382	0.867	1.362	1.092	2.015	1.656	1.186
			1.283	2.006	1.037	1.197	0.715	1.487	1.141	1.913	1.793	1.094
			1.248	1.762	1.021	1.135	0.756	1.226	1.086	2.481	1.689	1.11
			1.328	1.852	0.953	1.293	0.678	1.209	1.23	2.039	1.853	1.183
			1.463	1.878	1.051	1.18	1.008	1.22	1.201	2.159	1.483	1.119
			1.284	1.701	1.105	1.23	1.013	1.161	1.077	1.986	1.468	1.116
			1.348	2.005	1.017	1.156	0.976	1.27	0.91	2.047	1.709	1.133
			1.556	1.795	1.073	1.244	0.949	1.282	1.116	1.973	1.65	1.102
			1.445	1.838	1.111	1.271	1.023	1.221	1.055	2.228	1.819	1.102
			1.328	1.847	1.168	1.393	0.925	1.3	1.24	1.924	1.699	1.119
			1.336	1.935	1.025	1.535	0.783	1.249	1.249	1.745	1.919	1.11
			1.275	1.894	1.095	1.363	0.66	1.188	1.271	1.903	1.722	1.107
			1.303	2.444	1.031	1.447	0.876	1.185	1.205	1.801	1.629	1.065
			1.297	2.518	1.057	1.464	0.766	1.12	0.933	1.707	1.48	1.092
			1.202	2.587	1.128	1.475	0.677	1.061	0.955	1.729	1.703	1.134
			1.189	2.528	1.053	1.264	0.821	1.169	0.968	1.975	1.804	1.112
			1.459	2.59	1.149	1.311	0.714	1.268	0.955	1.695	1.782	1.115
			1.288	2.339	1.087	1.337	0.738	1.154	1.111	1.856	1.73	1.086
			1.365	2.532	1.095	1.212	0.711	1.051	1.004	1.929	1.8	1.019
			1.447	2.578	1.127	1.215	0.795	1.461	1.061	1.923	1.661	1.062
			1.278	2.225	1.131	1.232	0.895	1.297	1.069	1.802	1.742	1.12
			1.407	2.129	1.144	1.157	0.805	1.351	1.187	1.986	1.719	1.112
			1.384	2.363	1.012	1.178	0.905	1.262	1.223	2.056	1.695	1.083
			1.327	2.283	1.126	1.288	0.666	1.42	1.305	2.046	1.699	1.048
			1.279	2.261	1.169	1.287	0.623	1.405	1.015	1.957	1.792	1.084
			1.435	2.233	1.117	1.35	0.741	1.468	1.04	1.816	1.786	1.096
			1.153	2.029	1.06	1.353	0.929	1.689	1.076	2.017	1.909	1.097
			1.223	1.983	1.132	1.456	0.944	1.491	0.959	1.964	1.936	1.101
			1.463	2.158	1.076	1.329	1.035	1.608	1.142	1.999	1.776	1.077
			1.294	2.09	1.151	1.239	0.942	1.438	1.309	2.027	1.848	1.095
			1.402	2.264	0.942	1.383	1.062	1.35	1.035	2.018	1.71	1.053
			1.408	2.299	0.972	1.268	0.941	1.476	1.285	1.897	1.774	1.08
			1.359	2.232	1.027	1.299	0.976	1.514	1.087	1.913	1.514	1.07
			1.339	2.095	1.106	1.218	0.864	1.456	1.128	1.927	1.687	1.094
			1.241	2.359	1.114	1.255	0.827	1.556	1.168	2.061	1.683	1.055
			1.354	2.329	1.026	1.349	1.08	1.324	1.138	2.021	1.537	1.124
			1.469	2.174	1.088	1.332	1.031	1.447	1.258	1.942	1.381	1.017
			1.319	2.129	1.184	1.369	0.977	1.383	1.256	1.772	1.643	1.068
			1.37	2.033	1.104	1.352	1.049	1.378	1.174	1.837	1.523	1.142
			1.27	2.181	1.123	1.334	0.983	1.448	1.31	1.944	1.519	1.142
			1.334	1.95	1.162	1.323	1.004	1.493	1.348	1.896	1.493	1.228
			1.127	2.252	1.088	1.386	0.954	1.476	1.165	1.791	1.332	1.122
			1.245	2.447	1.133	1.252	1.09	1.393	1.017	1.836	1.6	1.053
			1.17	2.54	1.144	1.366	1.015	1.373	1.009	1.995	1.563	1.029
			1.101	2.561	1.086	1.343	0.924	1.341	1.264	1.908	1.519	1.011
			1.149	2.226	1.146	1.361	0.877	1.399	1.397	2.087	1.615	0.994
			1.083	2.247	1.205	1.324	0.923	1.375	1.162	2.153	1.68	0.997
			1.031	2.182	1.107	1.478	0.825	1.487	1.102	1.985	1.617	1.139
			0.98	2.269	1.152	1.372	1.013	1.396	1.152	2.129	1.729	1.131
			1.085	2.317	1.024	1.323	1.061	1.366	1.163	2.146	1.663	1.17
			1.128	2.256	1.147	1.276	0.993	1.602	1.142	2.072	1.567	1.167
			1.055	2.117	1.168	1.245	1.097	1.416	1.212	2.149	1.657	1.054
			1.062	2.134	1.072	1.52	1.119	1.411	1.121	1.962	1.661	1.028
			1.115	2.159	1.052	1.432	1.212	1.44	1.048	1.743	1.554	1.115
			1.089	2.132	0.993	1.346	1.113	1.513	1.515	1.811	1.677	0.972
			1.138	2.175	1.182	1.395	0.939	1.437	1.189	2.015	1.594	1.175
			1.243	2.37	1.103	1.407	1.123	1.445	1.203	1.682	1.564	1.155
			1.201	2.55	1.082	1.417	1.084	1.476	1.074	1.825	1.747	1.055
			1.182	2.44	1.063	1.498	1.062	1.404	1.096	1.851	1.537	1.068
			1.088	2.489	1.096	1.541	0.994	1.503	0.995	1.812	1.574	1.108
			1.148	2.233	0.983	1.376	1.097	1.434	1.068	2.053	1.564	0.989
			1.135	2.572	1.067	1.494	0.81	1.422	1.037	1.879	1.424	1.136
			1.16	2.464	1.059	1.269	0.793	1.413	1.313	1.946	1.635	1.11
			1.149	2.424	1.074	1.29	0.861	1.491	1.151	1.856	1.447	1.1
			1.167	2.492	0.932	1.218	0.841	1.432	1.275	1.787	1.407	1.205
			1.251	2.561	0.67	1.218	0.819	1.182	1.237	2.039	1.658	1.032
			1.286	2.669	0.849	1.223	0.76	1.656	1.088	1.825	1.447	1.142
			1.218	2.662	0.867	1.218	0.946	1.274	1.04	1.768	1.598	1.162
			1.119	2.798	0.829	1.272	0.817	1.251	0.997	1.924	1.726	1.039
			1.133	2.552	0.833	1.264	0.829	1.338	1.007	1.811	1.652	1.124
			1.074	2.643	0.856	1.272	0.778	1.402	1.377	2	1.875	1.091
			1.175	2.548	0.95	1.262	0.859	1.338	0.991	1.765	1.759	1.101
			1.186	2.895	0.944	1.352	0.786	1.546	1.291	1.856	1.544	1.131
			1.194	2.601	1.015	1.144	0.798	1.451	1.065	1.948	1.338	1.039
			1.21	2.657	0.902	1.306	0.813	1.378	1.019	1.792	1.55	1.018
			1.136	2.575	1.182	1.308	0.742	1.384	1.039	1.981	1.692	1.047
			1.172	2.5	1.085	1.277	0.898	1.399	1.107	1.845	1.565	1.037
			1.076	2.315	1.171	1.211	0.875	1.27	0.968	1.852	1.368	1.117
			1.068	2.212	1.254	1.156	0.887	1.611	0.88	1.638	1.595	1.011
			1.575	2.212	1.333	1.254	0.805	1.491	0.995	1.793	1.69	1.075
			1.443	2.069	1.302	1.187	0.855	1.676	1.199	1.808	1.703	1.159
			1.496	2.296	1.294	1.288	0.759	1.408	1.139	1.869	1.523	1.096
			1.525	2.21	1.412	1.247	0.744	1.563	1.245	1.754	1.513	1.068
			1.474	2.245	1.3	1.125	0.72	1.703	1.24	1.775	1.552	1.044
			1.537	2.36	1.34	1.245	0.779	1.952	1.219	1.794	1.517	1.019
			1.435	2.272	1.368	1.266	0.883	1.485	1.08	1.712	1.678	1.033
			1.439	2.359	1.444	1.304	0.953	1.698	1.142	1.592	1.613	1.036
			1.473	2.256	1.035	1.213	0.802	2.111	0.946	1.727	1.597	1.105
			1.511	2.383	1.177	1.314	0.916	2.246	1.133	1.708	1.506	1.048
			1.477	2.272	1.297	1.178	0.989	2.366	1.252	1.666	1.686	1.127
			1.45	2.5	1.038	1.216	0.963	2.213	1.198	1.793	1.475	1.017
			1.406	2.388	1.067	1.27	0.998	2.431	1.154	1.59	1.529	1.059
			1.401	2.403	1.354	1.156	0.969	2.25	1.267	1.772	1.43	1.079
			1.418	2.486	1.401	1.226	0.973	2.249	1.114	1.804	1.527	1.05
			1.355	2.253	1.26	1.281	0.963	2.387	1.043	1.595	1.665	1.218
			1.426	2.329	1.361	1.151	1.04	2.405	1.089	1.835	1.512	1.079
			1.415	2.466	1.122	1.259	0.968	2.389	1.077	1.858	1.505	1.178
			1.448	2.3	1.085	1.319	1.073	2.314	0.992	1.407	1.407	1.232
			1.392	2.389	1.306	1.3	1.087	2.463	1.141	1.477	1.457	1.058
			1.394	2.489	1.111	1.351	1.016	2.563	1.04	1.977	1.47	1.161
			1.437	2.63	1.221	1.2	1.052	2.592	1.133	1.563	1.513	1.107
			1.42	2.482	1.173	1.342	1.082	2.593	1.133	1.534	1.546	1.091
			1.486	2.67	1.083	1.292	0.971	2.417	1.003	1.533	1.254	1.155
			1.437	2.558	1.13	1.22	1.096	2.562	1.076	1.593	1.461	1.094
			1.438	2.377	1.205	1.32	1.087	2.534	1.037	1.53	1.331	1.134
			1.348	2.299	1.131	1.332	1.081	2.451	1.199	1.56	1.294	1.183
			1.411	2.668	1.163	1.299	1.067	2.469	0.939	1.662	1.378	1.118
			1.362	2.462	1.187	1.258	0.967	2.609	1.297	1.66	1.461	1.1
			1.364	2.934	1.142	1.215	0.922	2.536	1.075	1.545	1.576	1.106
			1.474	2.636	1.178	1.268	0.918	2.47	0.957	1.658	1.629	1.179
			1.573	2.368	1.161	1.22	0.826	2.415	0.942	1.591	1.517	1.128
			1.47	2.362	1.211	1.326	0.789	2.536	0.903	1.689	1.233	1.17
			1.349	2.415	1.153	1.259	0.712	2.418	1.056	1.631	1.264	1.118
			1.323	2.085	1.152	1.233	0.816	2.639	0.992	1.6	1.343	1.125
			1.365	1.991	1.206	1.206	0.872	2.716	1.152	1.631	1.22	1.049
			1.498	2.109	1.107	1.278	0.926	2.498	0.995	1.792	1.533	1.084
			1.427	1.817	1.164	1.265	0.704	2.469	1.013	1.658	1.182	1.146
			1.371	1.674	1.079	1.311	0.956	2.443	1.018	1.712	1.54	1.135

## Sheet: Negative_control_10ns
	10 ns	RMSD plots of the negative control ligands and the residues within a 5 Å zone from the ligands																		BA: Benzoic acid
																				TRP: Tryptophan
		Protein ID	AtGSTF2				SlGSTF1		SlGSTF2				SlGSTF3		SlGSTF4		SlGSTF5
		Site	L1		L2		L2		L1		L2		L1		L1		L2
		Ligand	BA	TRP	BA	TRP	BA	TRP	BA	TRP	BA	TRP	BA	TRP	BA	TRP	BA	TRP
	Time (ns)	0	0	0	0	0	0	0	0	0	0	0	0	0	0	0	0	0
			1.135	0.96	0.654	0.933	0.847	1.201	0.825	0.965	0.718	1	0.836	0.633	1.096	0.801	0.721	0.925
			0.88	1.317	0.787	0.98	0.884	1.482	0.843	1.086	0.751	1.085	0.875	0.749	0.829	0.77	0.808	0.82					AVG.	DEV.	P<0.05?
			1.228	1.251	0.942	1.015	0.815	1.533	0.784	1.126	0.79	1.113	1.217	1.129	0.884	0.8	0.928	1.241		AtGSTF2	L1	BA	1.23362	0.229905	no	Compared to the absolute positive controls: 10 ns AtGSTF2 L1 IAA or L2 IAA
			1.189	1.231	1.042	1.026	0.777	1.523	0.833	1.282	0.89	1.262	1.036	1.092	0.892	0.747	1.071	1.12			L1	TRP	1.40387	0.249992	no
			0.922	1.576	0.982	0.973	0.713	1.571	0.844	1.392	0.851	1.536	1.005	1.008	1.096	0.886	1.114	1.06			L2	BA	1.01648	0.12143	no
			1.111	1.606	0.985	1.049	0.795	1.483	1.038	1.275	0.863	1.607	0.92	1.292	1.212	0.912	1.479	1.193			L2	TRP	1.10581	0.190545	no
			1.188	1.212	0.942	1	0.777	1.562	0.777	1.104	0.729	1.647	0.892	1.093	1.575	0.948	1.595	1.414		SlGSTF1	L2	BA	1.18651	0.234538	no
			1.16	1.319	1.035	0.879	1.169	1.602	0.855	0.981	0.567	1.532	1.18	1.097	2.171	0.844	1.602	1.366			L2	TRP	1.83501	0.239276	yes
		1	1.062	1.66	0.992	0.924	1.055	1.572	0.728	0.949	0.797	1.2	1.088	1.094	2.746	0.863	2.141	1.466		SlGSTF2	L1	BA	5.57424	5.36986	yes
			1.041	1.404	0.992	1.002	1.231	1.932	0.896	0.987	0.873	1.386	0.972	1.193	2.2	0.795	2.438	1.575			L1	TRP	2.54119	1.06172	yes
			1.049	1.465	1.003	0.918	0.928	1.653	0.812	0.973	0.803	1.343	1.059	1.046	3.009	0.935	2.545	1.52			L2	BA	0.842778	0.139929	no
			0.948	1.232	1	1.004	1.089	1.804	0.744	1.148	0.899	1.481	1.052	1.087	3.339	1.001	2.24	1.971			L2	TRP	1.4566	0.21082	yes
			1.06	1.337	1	0.992	1.101	1.799	0.718	1.162	0.877	1.459	1.122	1.046	4.759	0.895	2.34	1.968		SlGSTF3	L1	BA	1.41117	0.272319	no
			1.018	1.047	0.989	0.884	1.226	1.866	0.623	1.175	0.75	1.372	1.289	1.788	5.098	1.101	2.39	2.167			L1	TRP	2.19352	0.541723	yes
			1.08	1.042	0.929	1.213	0.968	1.683	0.758	1.219	0.729	1.462	1.28	2.119	6.261	0.907	2.441	2.102		SlGSTF4	L1	BA	13.0534	5.16831	yes
			0.77	0.907	1.081	0.971	1.096	1.82	0.779	1.257	0.795	1.306	1.411	2.576	7.777	1.09	2.588	2.077			L1	TRP	1.21882	0.255714	no
			1.032	1.185	0.996	1.074	1.122	1.768	0.793	1.11	0.669	1.438	1.406	2.241	10.762	0.956	2.885	2.143		SlGSTF5	L2	BA	3.87172	3.51059	yes
			1.143	1.036	1.003	0.964	0.988	1.858	0.798	1.241	0.728	1.343	1.264	2.316	12.23	0.89	2.475	2.26			L2	TRP	3.0699	1.74531	yes
		2	1.026	1.218	1.073	1.302	1.015	1.788	0.72	1.425	0.67	1.34	1.323	2.778	10.263	1.122	2.673	2.03
			0.875	1.306	0.929	1.533	0.903	1.796	0.846	1.389	0.745	1.443	1.318	2.817	13.491	1.204	2.356	2.236
			1.101	1.372	1.082	1.256	1.181	1.751	1.161	1.34	0.674	1.261	1.323	2.998	15.2	1.046	2.295	2.114		The non-catalytic binding of auxin, cytokinin and salicylic acid by tomato Phi class glutathione transferases: Insights from computational modelling
			1.047	1.331	1.004	1.285	1.054	1.808	0.696	1.499	0.772	1.486	1.396	2.304	12.3	1.006	2.577	2.179		Planta | Ádám Barnabás Hajnal (a,b), Ágnes Gallé (a), Jolán Csiszár (a)
			1.073	1.141	0.944	1.231	0.969	1.783	0.719	1.34	0.695	1.65	1.262	2.889	12.796	1.037	2.274	1.974		(a) Department of Plant Biology, Faculty of Science and Informatics, University of Szeged, Közép fasor 52., H- 6726 Szeged, Hungary
			0.886	1.255	0.955	1.313	0.978	1.895	0.769	1.512	0.82	1.468	1.377	2.574	13.355	1.156	2.574	2.038		(b) Doctoral School of Biology, Faculty of Science and Informatics, University of Szeged, Szeged
			1.321	1.123	0.992	1.055	1.158	1.821	0.717	1.434	0.77	1.524	1.476	2.322	14.598	1.028	1.8	1.934		*hajnal.adam.barnabas@szte.hu
			1.341	1.377	1.001	1.187	0.904	1.811	0.79	1.379	1.005	1.475	1.45	2.537	16.652	1.075	1.651	1.866
			1.416	1.239	0.866	1.257	0.875	1.797	0.855	1.603	0.867	1.4	1.653	2.587	15.341	1.28	1.584	2.157
			1.058	1.182	0.982	1.074	0.911	1.851	0.756	1.567	1.143	1.323	1.534	2.58	16.456	1.047	2.047	2.144
		3	1.154	1.253	0.927	0.969	1.019	1.871	0.828	1.489	0.86	1.411	1.254	2.527	15.154	1.182	2.367	2.247
			1.147	1.287	0.971	0.984	0.931	1.854	0.856	1.312	0.851	1.44	1.522	2.748	14.264	1.249	2.392	2.244
			1.427	1.513	1.036	1.076	0.933	1.924	0.692	1.614	1.005	1.599	1.534	2.323	12.528	1.128	2.66	2.172
			1.441	1.468	0.951	1.377	0.919	1.79	0.965	2.109	1.059	1.672	1.706	2.278	12.995	0.969	2.626	1.966
			1.261	1.301	1.002	1.28	0.945	1.944	0.874	2.56	0.908	1.581	1.483	2.77	12.252	1.299	2.292	2.476
			1.328	1.601	0.937	0.97	1.045	1.836	0.831	2.631	1.012	1.239	1.686	2.428	13.102	1.281	2.542	2.342
			1.289	1.285	1.095	1.142	0.985	1.661	0.932	2.883	1.079	1.603	1.768	2.637	13.001	1.175	2.527	2.312
			0.984	1.552	1.066	0.986	1.004	1.755	1.233	3.502	0.943	1.298	1.659	2.898	12.143	1.194	2.679	3.238
			0.951	1.487	0.978	1.156	1.022	1.522	1.292	3.454	0.799	1.469	1.609	2.928	13.448	1.069	2.391	3.078
			0.966	1.441	0.994	1.045	1.152	1.815	1.561	3.272	0.919	1.552	1.628	2.931	12.092	1.165	2.364	2.969
		4	0.985	1.287	1.045	0.939	1.022	1.898	1.568	3.36	1.067	1.389	1.742	2.819	13.594	1.344	2.21	3.243
			1.182	1.341	1.093	0.967	1.204	1.845	1.479	3.32	0.906	1.534	1.733	2.632	12.596	1.149	2.467	3.79
			0.988	1.375	0.997	0.831	1.183	1.807	1.307	3.529	0.985	1.302	1.681	2.228	13.343	0.944	2.5	3.953
			1.165	1.186	1.082	0.816	1.19	1.698	1.825	3.682	0.948	1.552	1.71	2.373	13.741	1.151	2.4	3.419
			1.097	1.55	0.943	0.886	1.161	1.755	1.958	3.503	0.957	1.626	1.754	2.187	10.625	1.314	2.21	3.269
			1.017	1.746	1.008	0.912	1.162	1.688	2.301	3.939	0.967	1.397	1.677	2.284	11.899	1.233	2.664	3.387
			1.252	1.629	0.986	0.913	1.127	1.829	2.332	3.331	1.037	1.617	1.665	2.275	12.786	1.026	2.477	3.055
			1.041	1.634	1.053	0.934	1.175	1.761	3.842	3.886	0.783	1.673	1.566	2.259	14.281	0.928	2.382	3.431
			1.439	1.673	0.957	0.891	1.2	1.918	3.992	3.254	0.889	1.366	1.636	2.307	14.125	1.171	2.469	3.198
			1.231	1.67	1.031	0.835	1.242	1.661	3.476	3.259	0.918	1.446	1.566	2.241	14.388	1.032	2.608	3.411
		5	1.271	1.75	0.994	1.155	1.194	1.842	4.102	3.222	0.919	1.705	1.475	2.309	16.376	0.991	2.453	3.45
			1.437	1.621	1.032	1.092	1.155	1.848	4.036	3.933	0.904	1.427	1.325	2.223	16.276	1.271	2.537	3.348
			1.293	1.636	1.003	1.058	1.176	1.743	4.191	3.977	0.776	1.699	1.345	2.365	15.713	1.393	2.365	2.993
			1.29	1.666	1.026	1.253	1.219	1.886	4.49	4.182	0.863	1.49	1.698	2.245	15.291	1.113	2.636	3.291
			1.373	1.605	1.095	1.525	1.23	1.819	4.452	3.996	0.885	1.552	1.615	2.263	13.622	1.253	2.227	3.252
			1.15	1.408	1.123	1.05	1.087	1.74	4.493	3.757	0.712	1.513	1.686	2.203	13.812	1.248	2.394	3.319
			1.365	1.791	1.082	1.017	1.279	1.834	4.077	4.056	0.844	1.574	1.241	2.187	13.44	1.402	2.316	3.385
			1.177	1.787	1.066	1.084	1.214	1.823	4.958	4.332	0.748	1.366	1.12	2.231	13.753	1.34	2.337	3.566
			1.141	1.752	1	1.045	1.213	1.916	5.828	4.392	0.894	1.326	1.11	2.198	13.692	1.036	2.461	3.473
			1.261	1.743	1.031	1.239	1.152	1.924	5.911	3.7	0.77	1.258	1.536	2.161	13.626	1.063	2.575	3.679
		6	1.244	1.618	1.094	1.118	1.1	1.917	5.107	3.888	0.709	1.181	1.276	2.202	14.228	1.333	2.321	3.301
			1.305	1.759	1.086	0.979	1.153	1.819	5.801	3.863	0.661	1.492	1.344	2.193	14.361	1.336	2.536	3.276
			1.154	1.504	1.062	1.013	1.257	1.944	5.986	4.007	0.88	1.441	1.36	2.349	13.621	1.333	2.382	3.411
			1.038	1.618	1.078	0.827	1.29	1.93	5.791	3.814	0.911	1.7	1.15	2.262	14.867	1.572	2.104	2.774
			1.296	1.542	1.055	0.914	1.36	1.971	5.586	3.765	0.72	1.275	1.491	2.154	16.108	1.218	2.397	3.126
			1.287	1.699	1.103	1.104	1.395	1.957	16.986	3.867	1.052	1.278	1.35	2.301	17.442	1.427	2.378	2.9
			1.397	1.542	1.069	1.043	1.145	1.734	7.101	3.976	0.738	1.538	1.398	2.251	16.798	1.578	1.716	3.064
			1.356	1.483	1.088	1.141	1.412	1.836	16.397	3.858	0.876	1.605	1.339	2.119	14.838	1.771	2.257	3.515
			1.166	1.712	1.055	1.145	1.498	1.903	6.046	3.546	0.756	1.444	1.553	2.311	15.85	1.703	2.232	3.012
			1.351	1.654	1.066	1.139	1.33	1.941	17.101	3.386	0.679	1.492	1.335	2.405	14.829	1.414	2.226	4.318
		7	1.055	1.392	0.945	1.197	1.455	2.035	5.642	3.296	0.808	1.47	1.417	2.442	14.969	1.362	3.832	3.406
			1.286	1.626	0.981	1.303	1.482	1.836	7.847	3.823	0.736	1.561	1.268	2.331	14.862	1.447	3.887	3.306
			1.13	1.178	1.038	1.183	1.426	1.87	6.935	3.154	0.713	1.689	1.355	2.429	14.629	1.405	4.408	3.233
			1.115	1.49	1.04	0.969	1.541	1.932	8.306	3.365	0.663	1.751	1.191	2.558	15.268	1.527	3.925	4.016
			1.417	1.118	1.078	0.935	1.327	1.886	9.005	3.184	0.933	1.431	1.257	2.243	16.43	1.364	4.158	3.589
			1.261	1.25	1.055	1.195	1.411	1.886	8.479	2.782	0.823	1.401	1.175	2.21	15.684	1.489	4.649	3.606
			1.284	1.18	1.016	1.251	1.347	1.927	7.583	2.745	0.907	1.484	1.278	2.303	16.823	1.347	4.104	3.28
			1.518	1.668	1.006	1.215	1.448	1.966	8.266	2.574	0.913	1.395	1.398	2.331	18.484	1.334	3.425	3.354
			1.434	1.428	0.974	1.139	1.267	1.997	8.418	2.687	0.891	1.495	1.651	2.27	20.41	1.487	3.867	3.717
			1.548	1.129	1.021	1.084	1.347	2.056	9.2	2.616	0.715	1.49	1.683	2.249	19.205	1.374	4.164	3.569
		8	1.598	1.206	0.994	1.199	1.334	1.995	9.224	2.73	0.78	1.508	1.614	2.342	17.877	1.363	4.088	3.643
			1.457	1.65	0.991	1.277	1.334	1.936	9.314	2.553	0.847	1.414	1.708	2.306	18.149	1.358	4.115	3.179
			1.594	1.51	1.017	1.11	1.373	2.151	10.361	2.599	0.754	1.289	1.836	2.326	18.165	1.265	3.571	2.958
			1.484	1.293	1.078	1.091	1.385	2.087	11.296	2.742	0.81	1.512	1.722	2.397	20.065	1.246	3.933	3.753
			1.452	1.118	1.023	1.147	1.317	2.038	12.553	2.09	0.833	1.4	1.618	2.479	19.154	1.424	3.632	3.608
			1.632	1.219	1.073	1.226	1.385	2.049	12.591	2.129	0.84	1.388	1.718	2.361	17.553	1.445	3.349	2.667
			1.546	1.388	0.928	1.319	1.329	2.03	13.211	2.303	0.905	1.486	1.661	2.356	15.202	1.469	3.601	3.183
			1.752	1.385	1.07	1.304	1.346	2.022	21.227	2.348	0.96	1.418	1.58	2.361	14.961	1.446	4.282	2.944
			1.544	1.186	1.069	1.194	1.399	2.098	19.488	2.326	0.882	1.403	1.641	2.42	17.479	1.423	6.795	3.048
			1.562	1.157	1.078	1.162	1.588	2.061	12.732	2.424	0.873	1.504	1.764	2.296	19.63	1.358	8.329	2.984
		9	1.532	1.248	1.029	1.416	1.458	1.944	12.735	2.298	0.759	1.339	1.445	2.262	20.038	1.37	17.592	3.022
			1.382	1.335	1.093	1.394	1.521	2.053	17.898	2.288	0.908	1.478	1.154	2.164	18.932	1.296	13.944	2.926
			1.369	1.178	1.067	1.283	1.341	1.966	15.345	2.246	0.785	1.372	1.178	2.278	19.289	1.436	13.683	3.096
			1.403	1.364	1.052	1.19	1.495	2.066	16.437	2.336	1.08	1.552	1.202	2.465	16.691	1.386	13.258	3.239
			1.431	1.453	1.047	1.341	1.339	2.001	11.337	2.235	0.92	1.401	1.474	2.13	14.39	1.416	13.136	3.591
			1.291	1.333	1.073	1.233	1.357	1.771	14.534	2.184	0.988	1.374	1.431	2.098	13.612	1.397	12.546	4.18
			1.183	1.461	1.092	1.205	1.441	1.886	12.869	2.179	0.774	1.462	1.534	2.061	13.906	1.461	13.02	4.464
			1.337	1.367	1.042	1.283	1.575	1.853	11.691	2.327	0.74	2.01	1.376	2.083	14.075	1.474	12.341	5.566
			1.107	1.458	1.118	1.311	1.416	1.778	11.751	2.221	0.88	1.862	1.345	2.256	15.017	1.415	12.202	5.321
			1.255	1.379	0.992	1.082	1.338	1.759	11.062	2.176	0.928	1.457	1.362	2.321	15.339	1.521	12.66	13.337
		10	1.312	1.336	1.01	1.093	1.333	1.759	9.452	2.292	0.658	1.343	1.328	2.04	16.709	1.618	11.095	13.422

## Sheet: In_silico_mutant_10ns
	10 ns	RMSD plots of certain ligands and the residues within a 5 Å zone from the ligands								IBA: Indole-3-butyric acid
										TZ: Trans-Zeatin
		Protein ID	SlGSTF2 K63A S149A			SlGSTF5 Y89A K96A				BA: Benzoic acid
		Site	L1	L1	L1	L2	L2	L2		TRP: Tryptophan
		Ligand	TZ	BA	TRP	IBA	BA	TRP
	Time (ns)	0	0	0	0	0	0	0
			0.532	0.645	0.859	0.742	0.563	0.725
			0.983	0.852	0.675	0.577	0.637	0.867					AVG.	DEV.	P<0.05?	Compared to the absolute positive controls:
			1.262	0.898	0.963	0.92	0.61	0.799		SlGSTF2 K63A S149A	L1	TZ	1.31774	0.224399	yes
			1.282	0.99	0.867	0.846	0.419	0.919			L1	BA	0.975717	0.136035	no
			1.274	0.712	0.771	1.124	0.395	1.029			L1	TRP	1.25074	0.215634	yes
			1.517	0.663	1.21	0.998	0.554	0.945		SlGSTF5 Y89A K96A	L2	IBA	1.08947	0.144251	no	10 ns AtGSTF2 L1 IAA or L2 IAA
			1.398	0.894	1.113	1.318	0.667	1.442			L2	BA	1.46082	0.358322	yes
			1.381	0.872	1.212	1.085	0.706	2.029			L2	TRP	2.01792	0.323483	yes
		1	1.484	1.092	1.392	1.231	0.62	2.183
			1.353	0.874	1.042	1.116	0.902	2.169
			1.463	0.793	0.972	0.928	1.355	1.989		The non-catalytic binding of auxin, cytokinin and salicylic acid by tomato Phi class glutathione transferases: Insights from computational modelling
			1.58	1.024	0.988	0.995	1.331	2.092		Planta | Ádám Barnabás Hajnal (a,b), Ágnes Gallé (a), Jolán Csiszár (a)
			1.126	0.944	1.025	0.919	1.281	2.053		(a) Department of Plant Biology, Faculty of Science and Informatics, University of Szeged, Közép fasor 52., H- 6726 Szeged, Hungary
			1.466	0.888	1.07	0.961	1.197	2.176		(b) Doctoral School of Biology, Faculty of Science and Informatics, University of Szeged, Szeged
			1.162	0.943	0.914	0.979	1.223	2.111		*hajnal.adam.barnabas@szte.hu
			1.228	0.884	1.003	1.055	1.26	2.091
			1.174	0.921	1.349	1.173	1.275	2.066
			1.01	0.747	1.443	1.03	1.224	2.13
		2	1.062	0.792	1.419	1.274	1.272	2.032
			1.603	1.089	1.308	1.11	1.513	2.055
			1.194	0.716	1.413	1.43	1.39	2.064
			1.104	0.771	1.553	1.041	1.327	1.852
			1.421	0.948	1.32	1.08	1.419	1.865
			1.951	1.082	1.589	1.093	1.618	1.863
			1.911	0.948	1.578	1.133	1.304	1.9
			1.862	1.076	1.548	1.234	1.375	2.035
			1.381	1.179	1.75	1.156	1.379	2.209
			1.509	1.128	1.4	1.255	1.358	2.195
		3	1.57	1.072	1.501	1.076	1.462	2.35
			1.175	0.989	1.767	1.038	1.509	2.027
			1.024	1.063	1.286	0.997	1.345	1.904
			1.498	1.072	1.466	1.162	1.319	2.119
			1.296	0.972	1.34	1.172	1.329	2.147
			1.09	1.102	1.345	1.108	1.463	2.099
			1.427	1.033	1.404	1.091	1.551	1.987
			1.404	0.958	1.295	1.172	1.535	2.187
			1.186	1.102	1.445	1.623	1.471	2.104
			1.483	1.012	1.346	1.527	1.444	2.045
		4	1.134	0.975	1.361	1.363	1.473	2.259
			1.398	1.143	1.193	1.143	1.64	2.093
			1.462	0.916	1.183	1.164	1.571	2.287
			2.059	1.162	1.072	1.192	1.633	2.139
			1.56	1.036	1.164	1.259	1.505	2.137
			1.641	1.028	1.043	0.952	1.601	2.241
			1.237	0.82	1.254	1.091	1.657	1.99
			1.084	1.173	1.306	0.908	1.561	2.298
			0.958	1.139	1.323	1.032	1.544	2.301
			1.112	1.043	1.363	0.969	1.435	2.305
		5	1.072	0.771	1.499	1.024	1.775	2.28
			1.207	0.795	1.466	1.138	1.765	2.073
			1.386	0.911	1.562	1.045	1.376	2.165
			1.212	1.085	1.589	1.073	1.938	2.048
			1.28	1.08	1.558	1.044	2.003	1.992
			1.103	1.005	1.214	1.099	1.684	2.202
			1.09	0.85	1.264	1.069	1.254	2.433
			1.348	0.868	1.342	1.084	1.69	2.263
			1.07	1.358	1.208	1.241	1.698	2.166
			1.415	1.185	1.579	1.235	1.607	2.117
		6	1.226	1.27	1.392	0.915	1.373	2.264
			1.097	1.039	1.025	1.028	1.4	2.119
			1.137	0.922	1.139	1.062	1.42	1.971
			1.213	1.04	0.919	1.235	1.632	2.013
			1.145	1.102	1.545	0.829	1.514	2.089
			1.191	0.903	1.279	1.048	1.483	2.02
			1.457	0.787	1.372	0.952	1.379	2.338
			1.699	1.106	1.191	1.201	1.32	2.175
			1.096	0.977	1.442	1.213	1.553	2.046
			1.182	1.048	1.3	1.076	1.667	1.928
		7	1.34	0.84	1.167	1.092	1.426	2.04
			1.414	1.036	1.131	1.114	1.648	1.907
			1.225	0.906	1.203	0.957	1.527	1.955
			1.521	0.871	1.169	1.058	1.364	2.063
			1.63	0.894	0.878	1.158	1.38	1.856
			1.367	0.919	1.488	1.128	1.381	2.137
			1.325	0.796	1.48	0.987	1.64	1.852
			1.365	0.948	0.982	1.076	1.746	1.956
			1.321	1.085	0.826	1.131	1.87	1.945
			1.599	1.098	1.182	1.118	2.064	2.139
		8	1.423	1.079	1.331	0.996	1.628	2.22
			1.335	1.015	1.05	0.98	1.582	2.218
			1.285	1.033	0.887	1.025	1.877	2.269
			1.283	1.071	1.088	1.036	1.989	2.256
			1.397	0.987	1.298	0.955	1.859	2.192
			1.505	1.074	1.346	1.007	2.014	2.336
			1.187	0.878	1.289	1.094	1.866	2.216
			1.166	0.806	1.218	1.001	1.808	1.996
			1.112	0.962	1.269	0.989	1.821	2.045
			1.444	1.055	1.023	0.971	1.585	1.851
		9	1.414	1.192	1.074	1.033	1.61	2.037
			1.417	1.077	1.181	1.118	1.414	1.948
			1.504	0.986	1.121	1.247	1.214	2.066
			1.055	0.796	1.344	1.296	1.871	1.938
			1.229	0.808	1.269	1.087	1.957	2.16
			1.083	0.821	1.344	1.198	1.898	2.247
			1.339	0.948	1.291	1.326	1.939	2.041
			1.327	1	1.07	1.044	1.871	1.934
			1.199	1.069	1.155	1.054	1.898	2.016
			1.237	1.024	1.303	1.076	1.789	2.288
		10	1.311	1.245	1.278	1.053	1.332	2.044
