# Supplementary material for: The non-catalytic binding of auxin, cytokinin and salicylic acid by tomato Phi class glutathione transferases: insights from computational modelling
Source: Plant Mol Biol. 2026 Feb 3;116(2):17. doi: 10.1007/s11103-026-01681-2 (PMC12868010; doi:10.1007/s11103-026-01681-2)
Supplement: Supplementary file 3 — Supplementary Material 3 [file 11103_2026_1681_MOESM3_ESM.xlsx]

## Sheet: 100ns_simulations
			RMSF values of the residues within the L sites during the chosen protein-ligand interactions																IAA: Indole-3-acetic acid
																			IBA: Indole-3-butyric acid
	Protein ID		AtGSTF2		AtGSTF2		SlGSTF1		SlGSTF2		SlGSTF2		SlGSTF3		SlGSTF4		SlGSTF5		NAA: 2-Naphthylacetic acid
	Site		L1		L2		L2		L1		L2		L1		L1		L2		TZ: Trans-Zeatin
	Ligand		IAA		IAA		TZ		TZ		IAA		NAA		TZ		IBA		BA: Benzoic acid
	Residues involved in the formation of L sites and interactions	Pro51	0.784243	Ala70	0.44113	Ala69	0.452986	Pro50	1.26962	Ala69	0.571627	Pro50	0.871946	Pro36	1.00284	Ser71	0.51216		TRP: Tryptophan
		Phe52	0.837736	Gln73	0.425734	Arg72	0.429323	Phe51	1.28866	Gln72	0.540193	Phe51	0.951413	Phe37	1.0613	Arg74	0.449911
		Lys64	0.890626	Tyr74	0.453019	Tyr73	0.431815	Lys63	0.696329	Tyr73	0.5662	Lys63	0.97651	Lys49	1.10892	Tyr75	0.472623		The non-catalytic binding of auxin, cytokinin and salicylic acid by tomato Phi class glutathione transferases: Insights from computational modelling
		Phe66	0.987166	His77	1.12338	Ala76	1.13089	Phe65	1.28929	His76	1.17344	Phe65	1.07521	Phe51	1.14686	Asp78	0.708512		Planta | Ádám Barnabás Hajnal (a,b), Ágnes Gallé (a), Jolán Csiszár (a)
		Ile99	1.33534	Lys92	0.951183	Leu90	1.10321	Val95	0.577518	Pro90	1.19709	Ile95	1.41524	Ile81	1.35693	Tyr89	0.587991		(a) Department of Plant Biology, Faculty of Science and Informatics, University of Szeged, Közép fasor 52., H- 6726 Szeged, Hungary
		Ile102	1.34112	Ile94	1.11573	Lys93	1.12281	Val98	0.568377	Met93	1.1688	Val98	1.42537	Val84	1.42997	Pro93	0.661426		(b) Doctoral School of Biology, Faculty of Science and Informatics, University of Szeged, Szeged
		Gly103	0.888884	Tyr97	1.15525	Ala94	0.429844	Trp99	0.590131	Ala94	0.544835	Trp99	0.963787	Trp85	1.02737	Lys96	0.671252		*hajnal.adam.barnabas@szte.hu
		Val106	1.11484	Ala98	0.431691	Asp97	0.442347	Val102	0.655012	Ser97	0.631384	Val102	1.15443	Val88	1.16762	Ala97	1.01193
		Val150	1.12628	Ala101	0.463392	Ala69	0.459864	Val146	0.739214	Ala69	0.637461	Val146	1.22185	Ile133	1.20763	Asp100	0.455496
		Arg154	0.835465	Ala70	0.473927	Arg72	0.919343	Ser149	0.70375	Gln72	1.0189	Arg150	0.896495	Arg137	0.913767	Ser71	0.46779
		AVG.	1.01417	Gln73	0.959495	Tyr73	0.914862	Arg150	1.3017	Tyr73	1.02413	AVG.	1.09523	AVG.	1.14232	Arg74	0.519102
				Tyr74	0.786412	Ala76	0.684151	AVG.	0.879964	His76	1.22787					Tyr75	0.901562
				His77	0.853797	Leu90	1.19619			Pro90	1.77318					Asp78	0.947851
				Lys92	1.14754	Lys93	1.22551			Met93	1.95002					Tyr89	0.50657
				Ile94	1.22668	Ala94	0.549254			Ala94	1.57257					Pro93	0.560673
				Tyr97	1.36041	Asp97	0.647897			Ser97	2.0653					Lys96	0.991175
				Ala98	1.02781	AVG.	0.758769			AVG.	1.10394					Ala97	0.949764
				Ala101	1.61739											Asp100	0.489243
				AVG.	0.889666											AVG.	0.659168

## Sheet: In_silico_mutant_10ns
			RMSF values of the residues within the L sites during the chosen protein-ligand interactions
	Protein ID		SlGSTF2 K63A S149A						SlGSTF5 Y89A K96A
	Site		L1	L1	L1				L2	L2	L2
	Ligand		TZ	BA	TRP				IBA	BA	TRP
	Residues involved in the formation of L sites and interactions	Pro50	1.25028	1.23001	1.38762			Ser71	0.420749	0.443799	0.540958
		Phe51	0.657297	0.722296	0.853773	TOTAL AVG.		Arg74	0.407882	0.418061	0.485385
		Ala63	1.21663	1.33082	1.38842	1.31196		Tyr75	0.430799	0.425902	0.523675
		Phe65	1.28746	1.21982	1.40527			Asp78	0.471186	0.669726	0.819912	TOTAL AVG.
		Val95	0.504961	0.660475	0.607368			Ala89	0.543595	0.814168	0.706756	0.688173
		Val98	0.525696	0.628893	0.609274			Pro93	0.485064	0.864407	0.806717	TOTAL AVG.
		Trp99	0.553743	0.643948	0.691747			Ala96	0.4975	1.25326	1.16986	0.973538
		Val102	0.588495	0.66995	0.742952			Ala97	0.481813	0.46209	0.5395
		Val146	0.683367	0.726149	0.817408	TOTAL AVG.		Asp100	0.55491	0.479313	0.578465
		Ala149	1.21498	1.26263	1.35786	1.27849		Ser71	0.630357	0.477393	0.584761
		Arg150	1.25895	1.3081	1.26924			Arg74	1.14352	0.538785	1.03284
		AVG.	0.885623	0.945736	1.0119			Tyr75	1.12801	0.560459	1.13201
								Asp78	0.634987	0.475106	0.810375	TOTAL AVG.
								Ala89	1.16177	0.580429	1.37678	1.03966
								Pro93	1.1629	0.550976	1.29557	TOTAL AVG.
								Ala96	0.519825	0.58158	0.704803	0.602069
								Ala97	0.53562	0.742714	0.804541
								Asp100	0.69055	0.748836	0.806929
								AVG.	0.661169	0.615945	0.817769
