# Supplementary material for: The non-catalytic binding of auxin, cytokinin and salicylic acid by tomato Phi class glutathione transferases: insights from computational modelling
Source: Plant Mol Biol. 2026 Feb 3;116(2):17. doi: 10.1007/s11103-026-01681-2 (PMC12868010; doi:10.1007/s11103-026-01681-2)
Supplement: Supplementary file 4 — Supplementary Material 4 [file 11103_2026_1681_MOESM4_ESM.zip]

Archive with 9 entries (6 files):
- Results_deposit/
- Results_deposit/Article data.txt
- Results_deposit/SlGSTF5_L2_IBA_average_strucutre_bonds.pse
- Results_deposit/100ns_MD_simulation_SlGSTF5_L2_IBA_no_water/
- Results_deposit/100ns_MD_simulation_SlGSTF5_L2_IBA_no_water/SlGSTF5_L2_IBA_SYS_gaff2_nw.prmtop
- Results_deposit/100ns_MD_simulation_SlGSTF5_L2_IBA_no_water/SlGSTF5_L2_IBA_prod1-100_nw.dcd
- Results_deposit/100ns_MD_simulation_AtGSTF2_L1_IAA_no_water/
- Results_deposit/100ns_MD_simulation_AtGSTF2_L1_IAA_no_water/AtGSTF2_L1_IAA_SYS_gaff2_nw.prmtop
- Results_deposit/100ns_MD_simulation_AtGSTF2_L1_IAA_no_water/AtGSTF2_L1_IAA_prod1-100_nw.dcd
