# Supplementary material for: The non-catalytic binding of auxin, cytokinin and salicylic acid by tomato Phi class glutathione transferases: insights from computational modelling
Source: Plant Mol Biol. 2026 Feb 3;116(2):17. doi: 10.1007/s11103-026-01681-2 (PMC12868010; doi:10.1007/s11103-026-01681-2)
Supplement: Supplementary file 4 — Supplementary Material 4 [file 11103_2026_1681_MOESM4_ESM.zip › Results_deposit/Article data.txt]

The non-catalytic binding of auxin, cytokinin and salicylic acid by tomato Phi class glutathione transferases: Insights from computational modelling 
Planta
Ádám Barnabás Hajnal (a,b), Ágnes Gallé (a), Jolán Csiszár (a)
(a) Department of Plant Biology, Faculty of Science and Informatics, University of Szeged, Közép fasor 52., H- 6726 Szeged, Hungary  
(b) Doctoral School of Biology, Faculty of Science and Informatics, University of Szeged, Szeged 
*hajnal.adam.barnabas@szte.hu
